# Supplementary material for: Dynamics of the blood plasma proteome during hyperacute HIV-1 infection
Source: Nat Commun. 2024 Dec 5;15:10593. doi: 10.1038/s41467-024-54848-0 (PMC11618498; doi:10.1038/s41467-024-54848-0)
Supplement: Supplementary file 9 — Source Data [file 41467_2024_54848_MOESM9_ESM.xlsx]

## Sheet: Figure 2c
	uniprot	q.global	p.global	exp	DEP_status	Gene.Names	set	cohort	estimate	SE	df	ymax	ymin	ypdt	gene_dups
1	P02751	0.000212459	1.8606e-05	neat	UP	FN1	v1...v0	IAVI	0.41054	0.204128	111.028	0.815032	0.00604911	0.00493022	FALSE
2	P02751	0.000212459	1.8606e-05	neat	UP	FN1	v1...v0	Durban	1.24446	0.31281	105	1.86471	0.62422	1.16399	TRUE
3	P02751	0.00119633	0.000146854	depl	UP	FN1	v1...v0	Durban	1.18991	0.339929	119.544	1.86297	0.51685	0.962878	TRUE
4	P04275	2.90724e-06	1.17508e-07	depl	UP	VWF	v1...v0	IAVI	0.734373	0.266266	122.708	1.26144	0.207303	0.2615	FALSE
5	P04275	2.90724e-06	1.17508e-07	depl	UP	VWF	v1...v0	Durban	1.70401	0.409397	117.957	2.51473	0.893285	2.24637	TRUE
6	P04275	3.93678e-07	1.03134e-08	neat	UP	VWF	v1...v0	IAVI	0.99543	0.24716	110.274	1.48523	0.50563	0.750977	TRUE
7	P04275	3.93678e-07	1.03134e-08	neat	UP	VWF	v1...v0	Durban	1.56844	0.377855	104.651	2.31768	0.819191	1.89862	TRUE
	uniprot	q.global	p.global	exp	DEP_status	Gene.Names	set	cohort	estimate	SE	df	ymax	ymin	ypdt	gene_dups
1	P00915	3.99047e-08	7.46719e-10	depl	DOWN	CA1	v2...v0	IAVI	-1.3007	0.298658	132.76	-0.709961	-1.89145	1.34285	FALSE
2	P00915	3.99047e-08	7.46719e-10	depl	DOWN	CA1	v2...v0	Durban	-1.62618	0.372806	115.675	-0.887771	-2.36459	2.09922	TRUE
3	P00915	0.00451359	0.000723933	neat	DOWN	CA1	v2...v0	IAVI	-1.56266	0.52506	113.277	-0.52245	-2.60287	1.35987	TRUE
4	P00915	0.00451359	0.000723933	neat	DOWN	CA1	v2...v0	Durban	-1.60469	0.789	107.707	-0.040711	-3.16868	0.129	TRUE
5	P00918	1.36398e-07	2.86154e-09	depl	DOWN	CA2	v2...v0	IAVI	-0.972796	0.223304	130.976	-0.531047	-1.41455	0.751191	FALSE
6	P00918	1.36398e-07	2.86154e-09	depl	DOWN	CA2	v2...v0	Durban	-0.828888	0.277672	115.258	-0.278886	-1.37889	0.384553	TRUE
7	P02549	1.90584e-05	1.11269e-06	depl	DOWN	SPTA1	v2...v0	IAVI	-2.48109	0.584401	141.269	-1.32579	-3.63639	4.82109	FALSE
8	P02549	1.90584e-05	1.11269e-06	depl	DOWN	SPTA1	v2...v0	Durban	-1.61728	0.747513	117.355	-0.136915	-3.09764	0.424114	TRUE
9	P02751	0.00119633	0.000146854	depl	UP	FN1	v2...v0	Durban	1.54771	0.332782	116.234	2.20682	0.88861	1.961	TRUE
10	P02751	0.000212459	1.8606e-05	neat	UP	FN1	v2...v0	IAVI	0.447645	0.210498	111.494	0.86474	0.0305506	0.0264183	TRUE
11	P02751	0.000212459	1.8606e-05	neat	UP	FN1	v2...v0	Durban	1.40517	0.315858	106.414	2.03137	0.778983	1.5824	TRUE
12	P02788	3.35206e-09	3.76354e-11	neat	DOWN	LTF	v2...v0	IAVI	-1.21647	0.157955	106.942	-0.903338	-1.52959	1.38174	FALSE
13	P02788	3.35206e-09	3.76354e-11	neat	DOWN	LTF	v2...v0	Durban	-0.789291	0.235402	104.542	-0.32251	-1.25607	0.405095	TRUE
14	P04040	1.54897e-09	1.27535e-11	depl	DOWN	CAT	v2...v0	IAVI	-1.11356	0.186041	130.053	-0.745503	-1.48162	1.10455	FALSE
15	P04040	1.54897e-09	1.27535e-11	depl	DOWN	CAT	v2...v0	Durban	-0.748826	0.23089	115.057	-0.29148	-1.20617	0.351575	TRUE
16	P04275	2.90724e-06	1.17508e-07	depl	UP	VWF	v2...v0	IAVI	0.870489	0.321947	130.285	1.50741	0.233569	0.352084	FALSE
17	P04275	2.90724e-06	1.17508e-07	depl	UP	VWF	v2...v0	Durban	2.40161	0.399756	115.103	3.19344	1.60978	5.14074	TRUE
18	P04275	3.93678e-07	1.03134e-08	neat	UP	VWF	v2...v0	IAVI	1.04372	0.254876	110.412	1.54881	0.538641	0.834251	TRUE
19	P04275	3.93678e-07	1.03134e-08	neat	UP	VWF	v2...v0	Durban	1.90728	0.381756	105.99	2.66415	1.15041	3.06487	TRUE
20	P04439	0.000100893	7.24979e-06	depl	UP	HLA-A	v2...v0	IAVI	0.805071	0.222944	123.871	1.24634	0.363797	0.453417	FALSE
21	P04439	0.000100893	7.24979e-06	depl	UP	HLA-A	v2...v0	Durban	1.0381	0.273608	113.472	1.58015	0.496063	0.783851	TRUE
22	P05981	0.00429502	0.000681544	depl	DOWN	HPN	v2...v0	IAVI	-0.993088	0.477879	140.95	-0.0483509	-1.93782	0.0936956	FALSE
23	P05981	0.00429502	0.000681544	depl	DOWN	HPN	v2...v0	Durban	-1.21083	0.610966	117.12	-0.000860535	-2.42081	0.00208319	TRUE
24	P18850	0.000516788	5.53149e-05	depl	DOWN	ATF6	v2...v0	IAVI	-1.4121	0.562241	138.663	-0.300424	-2.52377	0.758203	FALSE
25	P18850	0.000516788	5.53149e-05	depl	DOWN	ATF6	v2...v0	Durban	-2.36711	0.712825	116.882	-0.955388	-3.77884	3.61026	TRUE
26	P21333	1.46029e-06	5.35585e-08	depl	UP	FLNA	v2...v0	IAVI	0.92408	0.277912	138.151	1.47359	0.374569	0.551961	FALSE
27	P21333	1.46029e-06	5.35585e-08	depl	UP	FLNA	v2...v0	Durban	1.11307	0.351857	116.73	1.80992	0.416221	0.753327	TRUE
28	P32119	2.09512e-09	1.88184e-11	depl	DOWN	PRDX2	v2...v0	IAVI	-1.32793	0.264759	129.554	-0.804123	-1.85174	1.48903	FALSE
29	P32119	2.09512e-09	1.88184e-11	depl	DOWN	PRDX2	v2...v0	Durban	-1.147	0.328281	114.907	-0.496737	-1.79727	0.892772	TRUE
30	P35579	0.000122188	9.14581e-06	depl	UP	MYH9	v2...v0	IAVI	1.03279	0.365043	141.425	1.75444	0.311144	0.545882	FALSE
31	P35579	0.000122188	9.14581e-06	depl	UP	MYH9	v2...v0	Durban	1.38666	0.467182	117.395	2.31185	0.461462	1.06683	TRUE
32	P51003	0.000291084	2.70168e-05	depl	UP	PAPOLA	v2...v0	IAVI	0.738511	0.368584	132.737	1.46757	0.00945412	0.0138746	FALSE
33	P51003	0.000291084	2.70168e-05	depl	UP	PAPOLA	v2...v0	Durban	1.97839	0.460131	115.616	2.88977	1.06701	3.0834	TRUE
34	P61026	0.000460527	4.76275e-05	depl	UP	RAB10	v2...v0	IAVI	1.167	0.372664	139.574	1.9038	0.430203	0.819018	FALSE
35	P61026	0.000460527	4.76275e-05	depl	UP	RAB10	v2...v0	Durban	1.31061	0.473826	117.066	2.24899	0.372225	0.837129	TRUE
36	Q08830	7.86208e-06	3.88396e-07	depl	DOWN	FGL1	v2...v0	IAVI	-1.17598	0.325339	133.287	-0.532485	-1.81948	0.968845	FALSE
37	Q08830	7.86208e-06	3.88396e-07	depl	DOWN	FGL1	v2...v0	Durban	-1.37463	0.406744	115.658	-0.568995	-2.18026	1.24056	TRUE
38	Q15063	0.0001578	1.25201e-05	depl	DOWN	POSTN	v2...v0	IAVI	-1.69815	0.523456	134.463	-0.662875	-2.73342	1.81191	FALSE
39	Q15063	0.0001578	1.25201e-05	depl	DOWN	POSTN	v2...v0	Durban	-1.32792	0.656121	115.996	-0.0283908	-2.62745	0.0745955	TRUE
40	Q8WZ42	1.72374e-07	3.87067e-09	depl	UP	TTN	v2...v0	IAVI	2.27643	0.82978	144.73	3.91648	0.636378	2.49237	FALSE
41	Q8WZ42	1.72374e-07	3.87067e-09	depl	UP	TTN	v2...v0	Durban	2.21699	1.06968	119.431	4.33498	0.0990017	0.42917	TRUE
	uniprot	q.global	p.global	exp	DEP_status	Gene.Names	set	cohort	estimate	SE	df	ymax	ymin	ypdt	gene_dups
1	P00915	0.00451359	0.000723933	neat	DOWN	CA1	v2...v1	IAVI	-1.98334	0.523696	113.714	-0.945871	-3.0208	2.85729	FALSE
2	P00915	3.99047e-08	7.46719e-10	depl	DOWN	CA1	v2...v1	IAVI	-1.58101	0.27102	125.524	-1.04465	-2.11737	2.21192	TRUE
3	P00915	3.99047e-08	7.46719e-10	depl	DOWN	CA1	v2...v1	Durban	-0.989023	0.347944	107.467	-0.299299	-1.67875	0.502448	TRUE
4	P00918	1.36398e-07	2.86154e-09	depl	DOWN	CA2	v2...v1	IAVI	-1.2619	0.202315	124.414	-0.861479	-1.66233	1.43206	FALSE
5	P00918	1.36398e-07	2.86154e-09	depl	DOWN	CA2	v2...v1	Durban	-0.72337	0.258635	107.419	-0.210679	-1.23606	0.260412	TRUE
6	P02549	1.90584e-05	1.11269e-06	depl	DOWN	SPTA1	v2...v1	IAVI	-2.78165	0.536029	130.677	-1.72123	-3.84207	6.61309	FALSE
7	P02549	1.90584e-05	1.11269e-06	depl	DOWN	SPTA1	v2...v1	Durban	-1.41251	0.705494	107.722	-0.0140587	-2.81096	0.0395184	TRUE
8	P02787	7.78831e-05	5.5381e-06	depl	DOWN	TF	v2...v1	IAVI	-0.950398	0.194236	128.487	-0.566083	-1.33471	0.755558	FALSE
9	P02787	1.23499e-05	6.74806e-07	neat	DOWN	TF	v2...v1	IAVI	-0.159766	0.0500293	105.053	-0.0605674	-0.258964	0.0156848	TRUE
10	P02787	1.23499e-05	6.74806e-07	neat	DOWN	TF	v2...v1	Durban	-0.271605	0.0720054	102.328	-0.128788	-0.414421	0.0533723	TRUE
11	P05981	0.00429502	0.000681544	depl	DOWN	HPN	v2...v1	IAVI	-1.59251	0.438229	130.393	-0.725552	-2.45947	1.78447	FALSE
12	P05981	0.00429502	0.000681544	depl	DOWN	HPN	v2...v1	Durban	-1.22945	0.576507	107.506	-0.0866538	-2.37225	0.205564	TRUE
13	P22626	0.000235271	2.11321e-05	depl	DOWN	HNRNPA2B1	v2...v1	IAVI	-1.10269	0.345181	131.602	-0.419869	-1.78551	0.74968	FALSE
14	P22626	0.000235271	2.11321e-05	depl	DOWN	HNRNPA2B1	v2...v1	Durban	-1.1404	0.457013	107.778	-0.234499	-2.0463	0.479854	TRUE
15	P28799	0.000362033	3.49568e-05	depl	DOWN	GRN	v2...v1	IAVI	-2.65836	0.700788	128.994	-1.27183	-4.04489	5.14442	FALSE
16	P28799	0.000362033	3.49568e-05	depl	DOWN	GRN	v2...v1	Durban	-1.93431	0.913955	107.592	-0.122619	-3.74601	0.45933	TRUE
17	P32119	2.09512e-09	1.88184e-11	depl	DOWN	PRDX2	v2...v1	IAVI	-1.72723	0.239595	123.516	-1.25299	-2.20147	2.75842	FALSE
18	P32119	2.09512e-09	1.88184e-11	depl	DOWN	PRDX2	v2...v1	Durban	-0.763184	0.305301	107.377	-0.157984	-1.36838	0.216183	TRUE

## Sheet: Figure 3b
	ars	symptoms	count
1	No	fever	8
2	No	headache	5
3	No	nightsweats	3
4	No	myalgia	6
5	No	fatigue	5
6	No	skinrash	0
7	No	oralulcers	0
8	No	pharyngitis	2
9	No	lymphadenopathy	1
10	No	diarrhea	2
11	No	anorexia	4
12	Yes	fever	19
13	Yes	headache	18
14	Yes	nightsweats	16
15	Yes	myalgia	21
16	Yes	fatigue	21
17	Yes	skinrash	3
18	Yes	oralulcers	7
19	Yes	pharyngitis	13
20	Yes	lymphadenopathy	11
21	Yes	diarrhea	7
22	Yes	anorexia	21

## Sheet: Figure 3c
v0v1v2
h	ER	acc	auc
1	0.333333	0.666667	0.666667
2	0.285714	0.714286	0.8
3	0.428571	0.571429	0.5
4	0.428571	0.571429	0.5
5	0.833333	0.166667	0.888889
6	0.428571	0.571429	0.833333
7	0.4	0.6	0.666667
8	0.5	0.5	0.933333
9	0.5	0.5	0.75
10	0.4	0.6	0.5
11	0.6	0.4	0.666667
12	0.5	0.5	0.666667
13	0.333333	0.666667	0.65
14	0.25	0.75	0.583333
15	0.714286	0.285714	0.833333
16	0.571429	0.428571	0.833333
17	0.5	0.5	0.5
18	0.833333	0.166667	0.8
19	0.428571	0.571429	0.416667
20	0.428571	0.571429	0.5
21	0.666667	0.333333
22	0.333333	0.666667	0.6
23	0.285714	0.714286	0.9
24	0.75	0.25	0.666667
25	0.333333	0.666667	0.444444
26	0.5	0.5	0.5625
27	0.5	0.5	1
28	0.428571	0.571429	0.5
29	0	1	1
30	0.333333	0.666667	0.888889
31	0.5	0.5	0.666667
32	0.571429	0.428571	0.666667
33	0.166667	0.833333	0.8
34	0.571429	0.428571	0.666667
35	0.571429	0.428571	0.833333
36	0.714286	0.285714	0.666667
37	0.6	0.4	0.5
38	0.333333	0.666667	0.888889
39	0.5	0.5	0.666667
40	0.428571	0.571429	0.666667
41	0	1
42	0.285714	0.714286	0.583333
43	0.5	0.5	0.666667
44	0.428571	0.571429	0.833333
45	0.571429	0.428571	0.916667
46	0.428571	0.571429	0.666667
47	0.4	0.6
48	0.4	0.6	0.833333
49	0.555556	0.444444	0.714286
50	0.571429	0.428571	0.8
v0v10v20
h	ER	acc	auc
1	0.5	0.5	0.555556
2	0.285714	0.714286	1
3	0.571429	0.428571	0.416667
4	0.571429	0.428571	0.5
5	0.833333	0.166667	0.777778
6	0.428571	0.571429	0.833333
7	0.4	0.6	0.666667
8	0.625	0.375	0.933333
9	0.375	0.625	0.75
10	0.2	0.8	0.75
11	0.4	0.6	0.666667
12	0.5	0.5	0.666667
13	0.444444	0.555556	0.65
14	0.125	0.875	0.583333
15	0.714286	0.285714	0.833333
16	0.571429	0.428571	0.75
17	0.333333	0.666667	0.75
18	0.666667	0.333333	0.6
19	0.428571	0.571429	0.833333
20	0.714286	0.285714	0.7
21	0.666667	0.333333
22	0.333333	0.666667	0.6
23	0.142857	0.857143	0.7
24	0.75	0.25	0.416667
25	0.5	0.5	0.666667
26	0.25	0.75	0.8125
27	0.666667	0.333333	0.6
28	0.428571	0.571429	0.666667
29	0.166667	0.833333	1
30	0.333333	0.666667	0.777778
31	0.333333	0.666667	1
32	0.714286	0.285714	0.666667
33	0.5	0.5	1
34	0.571429	0.428571	0.666667
35	0.428571	0.571429	0.666667
36	0.714286	0.285714	0.666667
37	0.6	0.4	0.666667
38	0.5	0.5	0.666667
39	0.625	0.375	0.6
40	0.285714	0.714286	0.666667
41	0.25	0.75
42	0.714286	0.285714	0.833333
43	0.5	0.5	0.733333
44	0.285714	0.714286	0.75
45	0.571429	0.428571	0.666667
46	0.428571	0.571429	0.5
47	0.6	0.4
48	0.6	0.4	0.5
49	0.444444	0.555556	0.714286
50	0.571429	0.428571	0.9
v1v2
h	ER	acc	auc
1	0.625	0.375	0.5
2	0.142857	0.857143	1
3	0.5	0.5	0.533333
4	0.571429	0.428571	1
5	0.857143	0.142857	0.833333
6	0.375	0.625	0.714286
7	0.833333	0.166667	1
8	0.5	0.5	0.866667
9	0.555556	0.444444	0.785714
10	0.5	0.5	1
11	0.333333	0.666667	0.5
12	0.833333	0.166667	0.75
13	0.333333	0.666667	0.75
14	0.222222	0.777778	0.642857
15	0.285714	0.714286	0.666667
16	0.5	0.5	0.625
17	0.5	0.5	0.5
18	0.75	0.25	0.833333
19	0.5	0.5	0.8
20	0.285714	0.714286	0.5
21	0.285714	0.714286
22	0.428571	0.571429	0.6
23	0.571429	0.428571	0.6
24	0.75	0.25	0.583333
25	0.375	0.625	0.533333
26	0.5	0.5	0.5
27	0.5	0.5	1
28	0.555556	0.444444	0.5
29	0.142857	0.857143	0.833333
30	0.571429	0.428571	0.75
31	0.375	0.625	0.733333
32	0.571429	0.428571	0.583333
33	0.333333	0.666667	0.8
34	0.5	0.5	0.857143
35	0.625	0.375	0.6875
36	0.571429	0.428571	0.5
37	0.4	0.6	0.666667
38	0.375	0.625	0.75
39	0.666667	0.333333	0.65
40	0.125	0.875	0.857143
41	0.5	0.5
42	0.142857	0.857143	0.916667
43	0.444444	0.555556	0.6
44	0.714286	0.285714	1
45	0.75	0.25	0.866667
46	0.75	0.25	0.666667
47	0.2	0.8
48	0.5	0.5	1
49	0.444444	0.555556	0.714286
50	0.555556	0.444444	0.65
v10v20
h	ER	acc	auc
1	0.5	0.5	0.444444
2	0.142857	0.857143	1
3	0.428571	0.571429	0.666667
4	0.285714	0.714286	0.666667
5	0.666667	0.333333	0.666667
6	0.428571	0.571429	0.666667
7	0.4	0.6	0.5
8	0.625	0.375	1
9	0.375	0.625	0.666667
10	0.4	0.6	0.75
11	0.2	0.8	0.666667
12	0.5	0.5	0.666667
13	0.333333	0.666667	0.8
14	0.125	0.875	0.833333
15	0.428571	0.571429	0.666667
16	0.571429	0.428571	0.333333
17	0.166667	0.833333	0.875
18	0.5	0.5	0.8
19	0.428571	0.571429	0.75
20	0.714286	0.285714	0.7
21	0.666667	0.333333
22	0.333333	0.666667	0.8
23	0.142857	0.857143	0.8
24	0.75	0.25	0.916667
25	0.333333	0.666667	0.777778
26	0.5	0.5	0.8125
27	0.5	0.5	0.8
28	0.142857	0.857143	0.916667
29	0	1	1
30	0.333333	0.666667	0.777778
31	0	1	1
32	0.714286	0.285714	0.583333
33	0.333333	0.666667	0.6
34	0.571429	0.428571	0.5
35	0.428571	0.571429	0.666667
36	0.857143	0.142857	0.833333
37	0.6	0.4	0.5
38	0.5	0.5	0.777778
39	0.5	0.5	0.466667
40	0.285714	0.714286	1
41	0.25	0.75
42	0.714286	0.285714	0.833333
43	0.375	0.625	0.533333
44	0.285714	0.714286	0.833333
45	0.428571	0.571429	0.916667
46	0.428571	0.571429	0.5
47	0.6	0.4
48	0.6	0.4	0.666667
49	0.333333	0.666667	0.714286
50	0.571429	0.428571	0.9
v10
h	ER	acc	auc
1	0.714286	0.285714	0.416667
2	0.428571	0.571429	0.8
3	0.625	0.375	0.6
4	0.142857	0.857143	0.833333
5	0.428571	0.571429	0.583333
6	0.571429	0.428571	0.666667
7	0.5	0.5	0.666667
8	0.5	0.5	0.466667
9	0.5	0.5	0.666667
10	0.428571	0.571429	0.5
11	0.5	0.5	0.625
12	0.4	0.6	0.5
13	0.444444	0.555556	0.55
14	0.375	0.625	0.666667
15	0.375	0.625	0.5625
16	0.75	0.25	0.5625
17	0.333333	0.666667	1
18	0.285714	0.714286	0.8
19	0.5	0.5	0.6
20	0.571429	0.428571	0.8
21	0.5	0.5
22	0.428571	0.571429	0.666667
23	0.428571	0.571429	0.7
24	0.777778	0.222222	0.714286
25	0.571429	0.428571	0.75
26	0.444444	0.555556	0.6
27	0.571429	0.428571	0.666667
28	0.428571	0.571429	0.833333
29	0.333333	0.666667	0.8
30	0.428571	0.571429	0.75
31	0.428571	0.571429	0.75
32	0.571429	0.428571	0.833333
33	0.428571	0.571429	0.6
34	0.571429	0.428571	0.5
35	0.5	0.5	0.6
36	0.875	0.125	0.583333
37	0.142857	0.857143	0.8
38	0.666667	0.333333	0.666667
39	0.625	0.375	0.733333
40	0.142857	0.857143	0.833333
41	0.4	0.6
42	0.571429	0.428571	0.75
43	0.375	0.625	0.466667
44	0.375	0.625	0.625
45	0.625	0.375	0.6
46	0.571429	0.428571	0.666667
47	0	1
48	0.571429	0.428571	0.5
49	0.555556	0.444444	0.428571
50	0.571429	0.428571	0.6
v20
h	ER	acc	auc
1	0.333333	0.666667	0.666667
2	0.111111	0.888889	1
3	0.428571	0.571429	0.833333
4	0.555556	0.444444	0.5
5	0.571429	0.428571	0.583333
6	0.375	0.625	0.857143
7	0.428571	0.571429	0.75
8	0.333333	0.666667	0.888889
9	0.125	0.875	0.583333
10	0.666667	0.333333	0.6
11	0.142857	0.857143	0.7
12	0.333333	0.666667	0.625
13	0.222222	0.777778	0.65
14	0	1	1
15	0.125	0.875	0.666667
16	0.142857	0.857143	1
17	0.222222	0.777778	0.722222
18	0.333333	0.666667	0.8
19	0.428571	0.571429	0.833333
20	0.666667	0.333333	0.785714
21	0.625	0.375
22	0.285714	0.714286	0.666667
23	0.222222	0.777778	0.722222
24	0.625	0.375	0.916667
25	0.5	0.5	0.777778
26	0.25	0.75	0.6875
27	0.25	0.75	0.666667
28	0.285714	0.714286	0.666667
29	0.375	0.625	1
30	0.285714	0.714286	0.916667
31	0.333333	0.666667	1
32	0.333333	0.666667	0.65
33	0.375	0.625	1
34	0.25	0.75	0.857143
35	0.428571	0.571429	0.666667
36	0.125	0.875	0.857143
37	0.571429	0.428571	0.583333
38	0.285714	0.714286	0.666667
39	0.375	0.625	0.6
40	0.125	0.875	1
41	0	1	1
42	0.555556	0.444444	0.611111
43	0.25	0.75	0.6
44	0.25	0.75	0.866667
45	0.428571	0.571429	0.916667
46	0	1	1
47	0.625	0.375	1
48	0.5	0.5	0.75
49	0.111111	0.888889	0.785714
50	0.428571	0.571429	0.9

## Sheet: Figure 3d
id	Y	h	holdout	pred	lpred	p1	p2	cv	p1.0	p2.0	r1	r2
039	2	0	FALSE	2	0.774	0.428253	-0.219	0	0.428253	-0.219	1	1
267	1	0	FALSE	1	0.158	-0.178572	-0.222529	0	-0.178572	-0.222529	1	1
208	1	0	FALSE	1	0.112	-0.218722	-0.0421266	0	-0.218722	-0.0421266	1	1
272	2	0	FALSE	2	0.79	0.437325	-0.218076	0	0.437325	-0.218076	1	1
268	2	0	FALSE	2	0.77	0.398926	-0.174666	0	0.398926	-0.174666	1	1
079	1	0	FALSE	1	0.162	-0.15359	-0.121404	0	-0.15359	-0.121404	1	1
036	1	0	FALSE	1	0.136	-0.174382	-0.0533129	0	-0.174382	-0.0533129	1	1
102	1	0	FALSE	1	0.156	-0.162773	-0.153232	0	-0.162773	-0.153232	1	1
198	2	0	FALSE	2	0.78	0.366736	-0.179749	0	0.366736	-0.179749	1	1
271	2	0	FALSE	2	0.712	0.308958	-0.0934709	0	0.308958	-0.0934709	1	1
175067	1	0	FALSE	1	0.13	-0.193369	-0.227913	0	-0.193369	-0.227913	1	1
210064	1	0	FALSE	1	0.178	-0.16049	0.139063	0	-0.16049	0.139063	1	1
210094	2	0	FALSE	2	0.764	0.406534	0.137368	0	0.406534	0.137368	1	1
210036	1	0	FALSE	1	0.144	-0.194855	0.0325332	0	-0.194855	0.0325332	1	1
210084	2	0	FALSE	2	0.768	0.38858	0.2732	0	0.38858	0.2732	1	1
210087	1	0	FALSE	1	0.12	-0.226051	-0.0266415	0	-0.226051	-0.0266415	1	1
210063	1	0	FALSE	1	0.186	-0.103139	0.201994	0	-0.103139	0.201994	1	1
210021	1	0	FALSE	1	0.132	-0.204424	0.0330646	0	-0.204424	0.0330646	1	1
210043	1	0	FALSE	1	0.132	-0.19965	0.0435627	0	-0.19965	0.0435627	1	1
175016	1	0	FALSE	1	0.164	-0.132124	-0.0389378	0	-0.132124	-0.0389378	1	1
175038	2	0	FALSE	2	0.772	0.411197	0.13994	0	0.411197	0.13994	1	1
210070	2	0	FALSE	2	0.748	0.334263	0.0987219	0	0.334263	0.0987219	1	1
210082	1	0	FALSE	1	0.114	-0.216444	-0.0598929	0	-0.216444	-0.0598929	1	1
210097	2	0	FALSE	2	0.726	0.281961	-0.111431	0	0.281961	-0.111431	1	1
210053	1	0	FALSE	1	0.084	-0.270128	-0.0662179	0	-0.270128	-0.0662179	1	1
210085	1	0	FALSE	1	0.134	-0.187333	0.00772138	0	-0.187333	0.00772138	1	1
210092	1	0	FALSE	1	0.11	-0.185866	0.151456	0	-0.185866	0.151456	1	1
210060	1	0	FALSE	1	0.084	-0.264057	0.0208905	0	-0.264057	0.0208905	1	1
210078	1	0	FALSE	1	0.094	-0.235606	-0.0431976	0	-0.235606	-0.0431976	1	1
210091	2	0	FALSE	2	0.694	0.236473	0.00389843	0	0.236473	0.00389843	1	1
210090	1	0	FALSE	1	0.106	-0.233441	0.0305532	0	-0.233441	0.0305532	1	1
235244	1	0	FALSE	1	0.122	-0.196084	0.214321	0	-0.196084	0.214321	1	1
175032	2	0	FALSE	2	0.814	0.461008	0.108705	0	0.461008	0.108705	1	1
210083	1	0	FALSE	1	0.15	-0.176064	0.0569195	0	-0.176064	0.0569195	1	1
210065	2	0	FALSE	2	0.77	0.398502	0.167861	0	0.398502	0.167861	1	1
210051	1	0	FALSE	1	0.108	-0.242944	-0.0534381	0	-0.242944	-0.0534381	1	1
210052	1	0	FALSE	1	0.138	-0.217132	0.0613735	0	-0.217132	0.0613735	1	1
210074	1	0	FALSE	1	0.182	-0.131476	0.182088	0	-0.131476	0.182088	1	1
208	1	1	TRUE	1	0.31	-0.0243358	-0.0937489	1	-0.218722	-0.0421266	0.993911	0.895665
271	2	1	TRUE	1	0.302	-0.0163092	-0.0168073	1	0.308958	-0.0934709	0.993911	0.895665
210084	2	1	TRUE	1	0.412	0.114327	0.293415	1	0.38858	0.2732	0.993911	0.895665
210097	2	1	TRUE	1	0.288	-0.077591	-0.0997062	1	0.281961	-0.111431	0.993911	0.895665
210085	1	1	TRUE	1	0.382	0.0438283	-0.0719542	1	-0.187333	0.00772138	0.993911	0.895665
210083	1	1	TRUE	1	0.31	0.00509387	0.103853	1	-0.176064	0.0569195	0.993911	0.895665
039	2	2	TRUE	1	0.416	-0.0318512	-0.288645	1	0.428253	-0.219	0.982762	0.821028
272	2	2	TRUE	1	0.39	-0.0498543	-0.265329	1	0.437325	-0.218076	0.982762	0.821028
079	1	2	TRUE	1	0.422	0.0147138	-0.140754	1	-0.15359	-0.121404	0.982762	0.821028
175067	1	2	TRUE	1	0.352	-0.109766	-0.264528	1	-0.193369	-0.227913	0.982762	0.821028
210043	1	2	TRUE	1	0.434	0.0423429	0.0658488	1	-0.19965	0.0435627	0.982762	0.821028
210092	1	2	TRUE	2	0.52	0.161295	0.173934	1	-0.185866	0.151456	0.982762	0.821028
210060	1	2	TRUE	1	0.26	-0.171185	0.0709261	1	-0.264057	0.0208905	0.982762	0.821028
210090	1	2	TRUE	1	0.36	-0.0408712	0.055408	1	-0.233441	0.0305532	0.982762	0.821028
235244	1	2	TRUE	1	0.444	0.0928995	0.333975	1	-0.196084	0.214321	0.982762	0.821028
268	2	3	TRUE	1	0.414	0.0902858	-0.196366	1	0.398926	-0.174666	0.989516	-0.875751
036	1	3	TRUE	1	0.352	0.0114261	-0.163481	1	-0.174382	-0.0533129	0.989516	-0.875751
198	2	3	TRUE	1	0.298	-0.0748373	-0.212603	1	0.366736	-0.179749	0.989516	-0.875751
210063	1	3	TRUE	2	0.514	0.252869	0.258008	1	-0.103139	0.201994	0.989516	-0.875751
210021	1	3	TRUE	1	0.252	-0.102226	-0.0399243	1	-0.204424	0.0330646	0.989516	-0.875751
210070	2	3	TRUE	1	0.272	-0.089526	0.0872404	1	0.334263	0.0987219	0.989516	-0.875751
210052	1	3	TRUE	1	0.336	-0.0590498	0.156369	1	-0.217132	0.0613735	0.989516	-0.875751
210064	1	4	TRUE	1	0.408	-0.0151676	0.0974526	1	-0.16049	0.139063	0.993936	-0.875849
210036	1	4	TRUE	1	0.346	-0.0749879	0.120438	1	-0.194855	0.0325332	0.993936	-0.875849
210087	1	4	TRUE	1	0.304	-0.144952	-0.090789	1	-0.226051	-0.0266415	0.993936	-0.875849
175016	1	4	TRUE	2	0.534	0.152568	-0.044779	1	-0.132124	-0.0389378	0.993936	-0.875849
210082	1	4	TRUE	1	0.416	-0.0420265	-0.158532	1	-0.216444	-0.0598929	0.993936	-0.875849
210078	1	4	TRUE	1	0.358	-0.110392	-0.117392	1	-0.235606	-0.0431976	0.993936	-0.875849
210091	2	4	TRUE	1	0.354	-0.0998866	-0.07234	1	0.236473	0.00389843	0.993936	-0.875849
210051	1	4	TRUE	1	0.32	-0.136269	-0.147321	1	-0.242944	-0.0534381	0.993936	-0.875849
210074	1	4	TRUE	2	0.512	0.117009	0.184751	1	-0.131476	0.182088	0.993936	-0.875849
267	1	5	TRUE	2	0.618	0.406898	-0.275466	1	-0.178572	-0.222529	-0.954198	0.538031
102	1	5	TRUE	1	0.484	0.229378	-0.213559	1	-0.162773	-0.153232	-0.954198	0.538031
210094	2	5	TRUE	1	0.23	-0.12167	0.086808	1	0.406534	0.137368	-0.954198	0.538031
175038	2	5	TRUE	1	0.32	-0.013884	0.0026175	1	0.411197	0.13994	-0.954198	0.538031
210053	1	5	TRUE	1	0.284	-0.0417148	0.02189	1	-0.270128	-0.0662179	-0.954198	0.538031
175032	2	5	TRUE	1	0.308	-0.0394829	0.0752585	1	0.461008	0.108705	-0.954198	0.538031
210065	2	5	TRUE	1	0.222	-0.138454	0.0891461	1	0.398502	0.167861	-0.954198	0.538031
267	1	6	TRUE	1	0.484	0.118489	-0.379114	2	-0.178572	-0.222529	-0.984573	0.908889
102	1	6	TRUE	2	0.526	0.139549	-0.253334	2	-0.162773	-0.153232	-0.984573	0.908889
210064	1	6	TRUE	1	0.408	-0.0382526	0.247322	2	-0.16049	0.139063	-0.984573	0.908889
210094	2	6	TRUE	1	0.422	0.00806318	0.172507	2	0.406534	0.137368	-0.984573	0.908889
210092	1	6	TRUE	1	0.4	-0.041732	0.219286	2	-0.185866	0.151456	-0.984573	0.908889
210078	1	6	TRUE	1	0.332	-0.09067	-0.0454226	2	-0.235606	-0.0431976	-0.984573	0.908889
210090	1	6	TRUE	1	0.392	-0.0189431	0.0684111	2	-0.233441	0.0305532	-0.984573	0.908889
210051	1	6	TRUE	1	0.398	-0.0388293	-0.120148	2	-0.242944	-0.0534381	-0.984573	0.908889
039	2	7	TRUE	2	0.502	0.172962	-0.0605543	2	0.428253	-0.219	0.99042	-0.836265
271	2	7	TRUE	1	0.266	-0.0865431	-0.0263198	2	0.308958	-0.0934709	0.99042	-0.836265
175038	2	7	TRUE	1	0.454	0.152049	0.160789	2	0.411197	0.13994	0.99042	-0.836265
210085	1	7	TRUE	1	0.368	-0.00420689	-0.0573189	2	-0.187333	0.00772138	0.99042	-0.836265
235244	1	7	TRUE	1	0.394	0.0593328	0.297957	2	-0.196084	0.214321	0.99042	-0.836265
210083	1	7	TRUE	1	0.334	-0.0206225	0.092463	2	-0.176064	0.0569195	0.99042	-0.836265
210074	1	7	TRUE	1	0.486	0.178216	0.250436	2	-0.131476	0.182088	0.99042	-0.836265
208	1	8	TRUE	1	0.238	-0.0269453	-0.0648586	2	-0.218722	-0.0421266	-0.989246	0.82826
272	2	8	TRUE	1	0.366	0.141852	-0.197329	2	0.437325	-0.218076	-0.989246	0.82826
268	2	8	TRUE	1	0.33	0.109417	-0.223901	2	0.398926	-0.174666	-0.989246	0.82826
175067	1	8	TRUE	1	0.382	0.126434	-0.249752	2	-0.193369	-0.227913	-0.989246	0.82826
210084	2	8	TRUE	1	0.282	-0.037328	0.229408	2	0.38858	0.2732	-0.989246	0.82826
210097	2	8	TRUE	1	0.254	-0.00269926	-0.00646014	2	0.281961	-0.111431	-0.989246	0.82826
210053	1	8	TRUE	1	0.224	-0.0897238	-0.0402193	2	-0.270128	-0.0662179	-0.989246	0.82826
175032	2	8	TRUE	1	0.332	0.0382368	0.106299	2	0.461008	0.108705	-0.989246	0.82826
210065	2	8	TRUE	1	0.236	-0.0488052	0.159916	2	0.398502	0.167861	-0.989246	0.82826
079	1	9	TRUE	1	0.4	0.0248132	-0.156386	2	-0.15359	-0.121404	0.996416	-0.978869
036	1	9	TRUE	1	0.428	0.0677097	-0.114701	2	-0.174382	-0.0533129	0.996416	-0.978869
198	2	9	TRUE	1	0.362	-0.0127452	-0.180315	2	0.366736	-0.179749	0.996416	-0.978869
210036	1	9	TRUE	1	0.354	-0.0605815	0.0505809	2	-0.194855	0.0325332	0.996416	-0.978869
210087	1	9	TRUE	1	0.296	-0.0943563	-0.0158147	2	-0.226051	-0.0266415	0.996416	-0.978869
210043	1	9	TRUE	1	0.37	-0.0120706	0.0758075	2	-0.19965	0.0435627	0.996416	-0.978869
210091	2	9	TRUE	1	0.296	-0.128957	0.0274887	2	0.236473	0.00389843	0.996416	-0.978869
210052	1	9	TRUE	1	0.364	-0.083483	0.150574	2	-0.217132	0.0613735	0.996416	-0.978869
210063	1	10	TRUE	1	0.496	0.152196	0.340542	2	-0.103139	0.201994	0.994786	-0.833684
210021	1	10	TRUE	1	0.33	-0.0563561	0.0805464	2	-0.204424	0.0330646	0.994786	-0.833684
175016	1	10	TRUE	1	0.456	0.102441	0.00423483	2	-0.132124	-0.0389378	0.994786	-0.833684
210070	2	10	TRUE	1	0.314	-0.0997373	-0.0341481	2	0.334263	0.0987219	0.994786	-0.833684
210082	1	10	TRUE	1	0.382	-0.0251093	-0.184724	2	-0.216444	-0.0598929	0.994786	-0.833684
210060	1	10	TRUE	1	0.17	-0.23795	-0.0443315	2	-0.264057	0.0208905	0.994786	-0.833684
268	2	11	TRUE	2	0.502	0.157728	-0.198609	3	0.398926	-0.174666	0.996313	0.959126
036	1	11	TRUE	1	0.416	0.0653136	-0.161629	3	-0.174382	-0.0533129	0.996313	0.959126
102	1	11	TRUE	1	0.356	-0.012853	-0.208469	3	-0.162773	-0.153232	0.996313	0.959126
175016	1	11	TRUE	1	0.496	0.156261	-0.0578748	3	-0.132124	-0.0389378	0.996313	0.959126
210078	1	11	TRUE	1	0.25	-0.171965	0.0213298	3	-0.235606	-0.0431976	0.996313	0.959126
210091	2	11	TRUE	1	0.29	-0.125349	-0.00951145	3	0.236473	0.00389843	0.996313	0.959126
235244	1	11	TRUE	1	0.374	-0.00608859	0.325639	3	-0.196084	0.214321	0.996313	0.959126
271	2	12	TRUE	1	0.286	-0.0892686	-0.0467577	3	0.308958	-0.0934709	0.993597	-0.935786
210087	1	12	TRUE	1	0.296	-0.108327	-0.0554166	3	-0.226051	-0.0266415	0.993597	-0.935786
210085	1	12	TRUE	1	0.402	0.0326612	-0.0974821	3	-0.187333	0.00772138	0.993597	-0.935786
175032	2	12	TRUE	1	0.492	0.155619	0.115653	3	0.461008	0.108705	0.993597	-0.935786
210083	1	12	TRUE	1	0.344	-0.00729474	0.108398	3	-0.176064	0.0569195	0.993597	-0.935786
210074	1	12	TRUE	2	0.502	0.182744	0.220256	3	-0.131476	0.182088	0.993597	-0.935786
272	2	13	TRUE	1	0.446	0.121204	-0.259995	3	0.437325	-0.218076	0.990865	0.908664
079	1	13	TRUE	1	0.324	-0.0084022	-0.13267	3	-0.15359	-0.121404	0.990865	0.908664
198	2	13	TRUE	1	0.38	0.0394918	-0.219943	3	0.366736	-0.179749	0.990865	0.908664
210036	1	13	TRUE	1	0.312	-0.0492535	0.00422928	3	-0.194855	0.0325332	0.990865	0.908664
210021	1	13	TRUE	1	0.3	-0.0412752	-0.0197604	3	-0.204424	0.0330646	0.990865	0.908664
210043	1	13	TRUE	1	0.314	-0.0298526	0.105657	3	-0.19965	0.0435627	0.990865	0.908664
210070	2	13	TRUE	1	0.27	-0.0704835	0.0728479	3	0.334263	0.0987219	0.990865	0.908664
210065	2	13	TRUE	1	0.366	0.0439411	0.211619	3	0.398502	0.167861	0.990865	0.908664
210052	1	13	TRUE	1	0.326	-0.0421444	0.18061	3	-0.217132	0.0613735	0.990865	0.908664
039	2	14	TRUE	2	0.546	0.205883	-0.257488	3	0.428253	-0.219	-0.98476	-0.916127
208	1	14	TRUE	1	0.336	-0.0511971	-0.160687	3	-0.218722	-0.0421266	-0.98476	-0.916127
175067	1	14	TRUE	1	0.498	0.173428	-0.301314	3	-0.193369	-0.227913	-0.98476	-0.916127
210094	2	14	TRUE	1	0.414	0.0240318	0.217023	3	0.406534	0.137368	-0.98476	-0.916127
210053	1	14	TRUE	1	0.324	-0.0801545	-0.120963	3	-0.270128	-0.0662179	-0.98476	-0.916127
210060	1	14	TRUE	1	0.26	-0.146901	-0.0103767	3	-0.264057	0.0208905	-0.98476	-0.916127
210090	1	14	TRUE	1	0.312	-0.0936862	0.0642103	3	-0.233441	0.0305532	-0.98476	-0.916127
210051	1	14	TRUE	1	0.404	0.00948521	-0.0854844	3	-0.242944	-0.0534381	-0.98476	-0.916127
267	1	15	TRUE	1	0.466	0.104562	-0.423785	3	-0.178572	-0.222529	-0.990922	-0.94406
210064	1	15	TRUE	1	0.404	0.0239928	0.149982	3	-0.16049	0.139063	-0.990922	-0.94406
210084	2	15	TRUE	1	0.398	0.0233531	0.276	3	0.38858	0.2732	-0.990922	-0.94406
210063	1	15	TRUE	1	0.478	0.103829	0.266766	3	-0.103139	0.201994	-0.990922	-0.94406
175038	2	15	TRUE	1	0.41	0.0601981	0.123422	3	0.411197	0.13994	-0.990922	-0.94406
210082	1	15	TRUE	1	0.424	0.0299573	-0.0636944	3	-0.216444	-0.0598929	-0.990922	-0.94406
210097	2	15	TRUE	1	0.356	-0.0311597	-0.0651089	3	0.281961	-0.111431	-0.990922	-0.94406
210092	1	15	TRUE	1	0.336	-0.0307441	0.178393	3	-0.185866	0.151456	-0.990922	-0.94406
272	2	16	TRUE	1	0.386	0.050454	-0.266526	4	0.437325	-0.218076	0.988284	0.852255
268	2	16	TRUE	1	0.322	-0.029418	-0.22968	4	0.398926	-0.174666	0.988284	0.852255
210064	1	16	TRUE	1	0.382	0.0671845	0.195761	4	-0.16049	0.139063	0.988284	0.852255
210094	2	16	TRUE	1	0.39	0.099258	0.184059	4	0.406534	0.137368	0.988284	0.852255
210084	2	16	TRUE	1	0.408	0.0921019	0.247814	4	0.38858	0.2732	0.988284	0.852255
210021	1	16	TRUE	1	0.29	-0.0247169	-0.00316993	4	-0.204424	0.0330646	0.988284	0.852255
210052	1	16	TRUE	1	0.334	-0.0188471	0.184912	4	-0.217132	0.0613735	0.988284	0.852255
039	2	17	TRUE	2	0.5	0.152167	-0.280123	4	0.428253	-0.219	-0.992445	0.946771
079	1	17	TRUE	1	0.376	0.0281162	-0.125535	4	-0.15359	-0.121404	-0.992445	0.946771
210036	1	17	TRUE	1	0.374	-0.00659279	0.103487	4	-0.194855	0.0325332	-0.992445	0.946771
210043	1	17	TRUE	1	0.334	-0.0337111	0.0379424	4	-0.19965	0.0435627	-0.992445	0.946771
175016	1	17	TRUE	1	0.376	0.0181088	-0.0517017	4	-0.132124	-0.0389378	-0.992445	0.946771
210092	1	17	TRUE	1	0.388	0.0193839	0.19928	4	-0.185866	0.151456	-0.992445	0.946771
210060	1	17	TRUE	1	0.236	-0.163602	0.0166886	4	-0.264057	0.0208905	-0.992445	0.946771
175032	2	17	TRUE	1	0.464	0.106682	0.0452023	4	0.461008	0.108705	-0.992445	0.946771
210065	2	17	TRUE	1	0.356	0.000479911	0.147282	4	0.398502	0.167861	-0.992445	0.946771
036	1	18	TRUE	1	0.4	0.0222018	-0.140267	4	-0.174382	-0.0533129	0.995015	-0.927548
210063	1	18	TRUE	2	0.526	0.17362	0.289184	4	-0.103139	0.201994	0.995015	-0.927548
175038	2	18	TRUE	1	0.452	0.0896509	0.186805	4	0.411197	0.13994	0.995015	-0.927548
210053	1	18	TRUE	1	0.292	-0.140355	-0.165612	4	-0.270128	-0.0662179	0.995015	-0.927548
210085	1	18	TRUE	1	0.454	0.0649113	-0.115735	4	-0.187333	0.00772138	0.995015	-0.927548
210083	1	18	TRUE	1	0.412	0.0183841	0.0867146	4	-0.176064	0.0569195	0.995015	-0.927548
208	1	19	TRUE	1	0.248	-0.104988	-0.0735408	4	-0.218722	-0.0421266	0.995959	0.954988
198	2	19	TRUE	1	0.296	-0.0385322	-0.179524	4	0.366736	-0.179749	0.995959	0.954988
210070	2	19	TRUE	1	0.252	-0.098988	0.033258	4	0.334263	0.0987219	0.995959	0.954988
210082	1	19	TRUE	1	0.354	0.0249723	-0.131347	4	-0.216444	-0.0598929	0.995959	0.954988
210078	1	19	TRUE	1	0.24	-0.103331	-0.0364533	4	-0.235606	-0.0431976	0.995959	0.954988
210091	2	19	TRUE	1	0.268	-0.0857168	-0.0578408	4	0.236473	0.00389843	0.995959	0.954988
210090	1	19	TRUE	1	0.23	-0.119229	-0.00794316	4	-0.233441	0.0305532	0.995959	0.954988
267	1	20	TRUE	2	0.542	0.141441	-0.403252	4	-0.178572	-0.222529	-0.992427	0.948299
102	1	20	TRUE	2	0.504	0.124222	-0.26392	4	-0.162773	-0.153232	-0.992427	0.948299
271	2	20	TRUE	1	0.374	-0.018893	-0.0204759	4	0.308958	-0.0934709	-0.992427	0.948299
175067	1	20	TRUE	2	0.512	0.126401	-0.360496	4	-0.193369	-0.227913	-0.992427	0.948299
210087	1	20	TRUE	1	0.318	-0.114264	-0.0119178	4	-0.226051	-0.0266415	-0.992427	0.948299
210097	2	20	TRUE	1	0.292	-0.0964438	-0.0700899	4	0.281961	-0.111431	-0.992427	0.948299
235244	1	20	TRUE	1	0.382	-0.0365484	0.257519	4	-0.196084	0.214321	-0.992427	0.948299
210051	1	20	TRUE	1	0.374	-0.0469049	-0.111949	4	-0.242944	-0.0534381	-0.992427	0.948299
210074	1	20	TRUE	2	0.502	0.119332	0.248105	4	-0.131476	0.182088	-0.992427	0.948299
267	1	21	TRUE	2	0.524	0.0925765	-0.378734	5	-0.178572	-0.222529	-0.994303	-0.924562
102	1	21	TRUE	2	0.576	0.134954	-0.230433	5	-0.162773	-0.153232	-0.994303	-0.924562
175067	1	21	TRUE	2	0.544	0.124332	-0.324961	5	-0.193369	-0.227913	-0.994303	-0.924562
210063	1	21	TRUE	2	0.518	0.073325	0.306505	5	-0.103139	0.201994	-0.994303	-0.924562
175016	1	21	TRUE	2	0.618	0.215838	0.000607432	5	-0.132124	-0.0389378	-0.994303	-0.924562
210053	1	21	TRUE	1	0.306	-0.172045	-0.159956	5	-0.270128	-0.0662179	-0.994303	-0.924562
210092	1	21	TRUE	1	0.446	-0.00632316	0.29395	5	-0.185866	0.151456	-0.994303	-0.924562
210060	1	21	TRUE	1	0.226	-0.266432	-0.0161657	5	-0.264057	0.0208905	-0.994303	-0.924562
036	1	22	TRUE	1	0.44	0.0373378	-0.09761	5	-0.174382	-0.0533129	0.99511	-0.923276
210036	1	22	TRUE	1	0.368	-0.0533894	0.116178	5	-0.194855	0.0325332	0.99511	-0.923276
210043	1	22	TRUE	1	0.418	-0.00477142	-0.00467002	5	-0.19965	0.0435627	0.99511	-0.923276
175038	2	22	TRUE	1	0.468	0.089924	0.192611	5	0.411197	0.13994	0.99511	-0.923276
210085	1	22	TRUE	1	0.444	0.0360845	-0.0438044	5	-0.187333	0.00772138	0.99511	-0.923276
210090	1	22	TRUE	1	0.372	-0.0459241	-0.0123689	5	-0.233441	0.0305532	0.99511	-0.923276
210074	1	22	TRUE	2	0.526	0.1343	0.248558	5	-0.131476	0.182088	0.99511	-0.923276
079	1	23	TRUE	1	0.396	0.0475678	-0.211242	5	-0.15359	-0.121404	0.995277	0.961449
210087	1	23	TRUE	1	0.302	-0.0938556	0.00103786	5	-0.226051	-0.0266415	0.995277	0.961449
210082	1	23	TRUE	1	0.308	-0.0920866	-0.0450476	5	-0.216444	-0.0598929	0.995277	0.961449
210097	2	23	TRUE	1	0.332	-0.06072	-0.0765713	5	0.281961	-0.111431	0.995277	0.961449
235244	1	23	TRUE	1	0.382	0.0203959	0.294329	5	-0.196084	0.214321	0.995277	0.961449
175032	2	23	TRUE	1	0.424	0.070292	0.127659	5	0.461008	0.108705	0.995277	0.961449
210083	1	23	TRUE	1	0.364	0.0103955	0.0409561	5	-0.176064	0.0569195	0.995277	0.961449
210065	2	23	TRUE	1	0.338	0.00808352	0.193391	5	0.398502	0.167861	0.995277	0.961449
210052	1	23	TRUE	1	0.38	-0.0406873	0.151596	5	-0.217132	0.0613735	0.995277	0.961449
039	2	24	TRUE	1	0.234	-0.0543675	-0.174691	5	0.428253	-0.219	0.970746	0.724463
272	2	24	TRUE	1	0.21	-0.051863	-0.106016	5	0.437325	-0.218076	0.970746	0.724463
268	2	24	TRUE	1	0.192	-0.0654329	-0.0870892	5	0.398926	-0.174666	0.970746	0.724463
271	2	24	TRUE	1	0.196	-0.0633272	-0.0808672	5	0.308958	-0.0934709	0.970746	0.724463
210094	2	24	TRUE	1	0.33	0.117156	0.0248588	5	0.406534	0.137368	0.970746	0.724463
210078	1	24	TRUE	1	0.222	-0.0508652	0.0264043	5	-0.235606	-0.0431976	0.970746	0.724463
210091	2	24	TRUE	1	0.246	-0.014655	0.0698596	5	0.236473	0.00389843	0.970746	0.724463
210051	1	24	TRUE	1	0.17	-0.107313	-0.0177811	5	-0.242944	-0.0534381	0.970746	0.724463
208	1	25	TRUE	1	0.268	-0.0752706	-0.0731368	5	-0.218722	-0.0421266	0.991166	0.951133
198	2	25	TRUE	1	0.294	-0.0217925	-0.160038	5	0.366736	-0.179749	0.991166	0.951133
210064	1	25	TRUE	1	0.378	0.0236417	0.209186	5	-0.16049	0.139063	0.991166	0.951133
210084	2	25	TRUE	1	0.42	0.0823182	0.310231	5	0.38858	0.2732	0.991166	0.951133
210021	1	25	TRUE	1	0.24	-0.099678	0.0721647	5	-0.204424	0.0330646	0.991166	0.951133
210070	2	25	TRUE	1	0.25	-0.078253	0.0880898	5	0.334263	0.0987219	0.991166	0.951133
039	2	26	TRUE	1	0.44	0.103677	-0.269235	6	0.428253	-0.219	0.984762	-0.830504
271	2	26	TRUE	1	0.276	-0.0774377	-0.062161	6	0.308958	-0.0934709	0.984762	-0.830504
210084	2	26	TRUE	1	0.414	0.058823	0.191381	6	0.38858	0.2732	0.984762	-0.830504
210087	1	26	TRUE	1	0.372	0.00319265	0.169559	6	-0.226051	-0.0266415	0.984762	-0.830504
210063	1	26	TRUE	1	0.45	0.11544	0.171797	6	-0.103139	0.201994	0.984762	-0.830504
175038	2	26	TRUE	1	0.402	0.0952553	-0.0265867	6	0.411197	0.13994	0.984762	-0.830504
210082	1	26	TRUE	1	0.422	0.115463	-0.0169642	6	-0.216444	-0.0598929	0.984762	-0.830504
210085	1	26	TRUE	1	0.338	-0.0246242	-0.124474	6	-0.187333	0.00772138	0.984762	-0.830504
267	1	27	TRUE	1	0.464	0.0701723	-0.391808	6	-0.178572	-0.222529	-0.995588	0.965505
210036	1	27	TRUE	1	0.342	-0.0585542	0.054783	6	-0.194855	0.0325332	-0.995588	0.965505
210021	1	27	TRUE	1	0.388	-0.00138406	0.0468645	6	-0.204424	0.0330646	-0.995588	0.965505
210070	2	27	TRUE	1	0.31	-0.110252	0.0657365	6	0.334263	0.0987219	-0.995588	0.965505
210092	1	27	TRUE	1	0.402	0.0222163	0.244933	6	-0.185866	0.151456	-0.995588	0.965505
175032	2	27	TRUE	1	0.488	0.120927	0.112841	6	0.461008	0.108705	-0.995588	0.965505
210083	1	27	TRUE	1	0.364	-0.00657907	0.0896421	6	-0.176064	0.0569195	-0.995588	0.965505
210052	1	27	TRUE	1	0.316	-0.125792	0.0338973	6	-0.217132	0.0613735	-0.995588	0.965505
036	1	28	TRUE	1	0.386	0.0462964	-0.0664421	6	-0.174382	-0.0533129	0.994575	0.938061
210064	1	28	TRUE	1	0.354	-0.0314671	0.200816	6	-0.16049	0.139063	0.994575	0.938061
210094	2	28	TRUE	1	0.406	0.0544897	0.158442	6	0.406534	0.137368	0.994575	0.938061
210043	1	28	TRUE	1	0.29	-0.0781962	0.065797	6	-0.19965	0.0435627	0.994575	0.938061
210053	1	28	TRUE	1	0.232	-0.130205	-0.126634	6	-0.270128	-0.0662179	0.994575	0.938061
210091	2	28	TRUE	1	0.262	-0.114254	-0.0146465	6	0.236473	0.00389843	0.994575	0.938061
210065	2	28	TRUE	1	0.354	0.0204757	0.185195	6	0.398502	0.167861	0.994575	0.938061
208	1	29	TRUE	1	0.342	-0.0972894	-0.150024	6	-0.218722	-0.0421266	0.996516	0.977161
272	2	29	TRUE	2	0.584	0.212034	-0.15824	6	0.437325	-0.218076	0.996516	0.977161
102	1	29	TRUE	1	0.414	0.00730799	-0.19995	6	-0.162773	-0.153232	0.996516	0.977161
175016	1	29	TRUE	2	0.506	0.120642	-0.0901335	6	-0.132124	-0.0389378	0.996516	0.977161
210060	1	29	TRUE	1	0.29	-0.172625	0.0507593	6	-0.264057	0.0208905	0.996516	0.977161
210078	1	29	TRUE	1	0.342	-0.103825	-0.012446	6	-0.235606	-0.0431976	0.996516	0.977161
210090	1	29	TRUE	1	0.352	-0.0741353	0.0693174	6	-0.233441	0.0305532	0.996516	0.977161
210074	1	29	TRUE	2	0.538	0.170161	0.161937	6	-0.131476	0.182088	0.996516	0.977161
268	2	30	TRUE	1	0.436	0.125357	-0.201135	6	0.398926	-0.174666	0.995755	0.952944
079	1	30	TRUE	1	0.318	-0.0311331	-0.136911	6	-0.15359	-0.121404	0.995755	0.952944
198	2	30	TRUE	1	0.33	-0.0244853	-0.166691	6	0.366736	-0.179749	0.995755	0.952944
175067	1	30	TRUE	1	0.418	0.0023203	-0.334762	6	-0.193369	-0.227913	0.995755	0.952944
210097	2	30	TRUE	1	0.272	-0.10487	-0.0307494	6	0.281961	-0.111431	0.995755	0.952944
235244	1	30	TRUE	1	0.372	0.0391381	0.267786	6	-0.196084	0.214321	0.995755	0.952944
210051	1	30	TRUE	1	0.3	-0.0956542	-0.0212859	6	-0.242944	-0.0534381	0.995755	0.952944
210084	2	31	TRUE	1	0.282	-0.0867214	0.194239	7	0.38858	0.2732	0.978862	-0.856496
175038	2	31	TRUE	1	0.294	-0.0131022	0.0639341	7	0.411197	0.13994	0.978862	-0.856496
210078	1	31	TRUE	1	0.306	-0.0226682	-0.047733	7	-0.235606	-0.0431976	0.978862	-0.856496
210090	1	31	TRUE	1	0.27	-0.0645635	0.0413917	7	-0.233441	0.0305532	0.978862	-0.856496
210083	1	31	TRUE	1	0.276	-0.0559193	0.0396909	7	-0.176064	0.0569195	0.978862	-0.856496
210065	2	31	TRUE	1	0.306	-0.0567203	0.179555	7	0.398502	0.167861	0.978862	-0.856496
039	2	32	TRUE	1	0.344	-0.0176054	-0.271722	7	0.428253	-0.219	-0.969489	0.706227
268	2	32	TRUE	1	0.276	-0.0618206	-0.203464	7	0.398926	-0.174666	-0.969489	0.706227
102	1	32	TRUE	1	0.232	-0.114014	-0.143782	7	-0.162773	-0.153232	-0.969489	0.706227
271	2	32	TRUE	1	0.206	-0.104598	-0.0849334	7	0.308958	-0.0934709	-0.969489	0.706227
210064	1	32	TRUE	1	0.464	0.207598	0.240548	7	-0.16049	0.139063	-0.969489	0.706227
210087	1	32	TRUE	1	0.288	-0.0242626	0.0746887	7	-0.226051	-0.0266415	-0.969489	0.706227
210091	2	32	TRUE	1	0.258	-0.0438957	0.0765365	7	0.236473	0.00389843	-0.969489	0.706227
235244	1	32	TRUE	1	0.442	0.174251	0.280189	7	-0.196084	0.214321	-0.969489	0.706227
175032	2	32	TRUE	1	0.384	0.0737922	-0.0302487	7	0.461008	0.108705	-0.969489	0.706227
208	1	33	TRUE	1	0.32	-0.109443	-0.134611	7	-0.218722	-0.0421266	0.99492	0.972206
272	2	33	TRUE	2	0.536	0.15444	-0.207113	7	0.437325	-0.218076	0.99492	0.972206
210021	1	33	TRUE	1	0.33	-0.100469	0.0747318	7	-0.204424	0.0330646	0.99492	0.972206
175016	1	33	TRUE	1	0.48	0.110643	-0.0318952	7	-0.132124	-0.0389378	0.99492	0.972206
210082	1	33	TRUE	1	0.438	0.0132518	-0.0468988	7	-0.216444	-0.0598929	0.99492	0.972206
210053	1	33	TRUE	1	0.294	-0.163688	-0.121796	7	-0.270128	-0.0662179	0.99492	0.972206
210052	1	33	TRUE	1	0.372	-0.0882832	0.0915533	7	-0.217132	0.0613735	0.99492	0.972206
210074	1	33	TRUE	2	0.544	0.161655	0.169569	7	-0.131476	0.182088	0.99492	0.972206
267	1	34	TRUE	1	0.43	-0.0432484	-0.377434	7	-0.178572	-0.222529	-0.996637	0.951515
079	1	34	TRUE	1	0.402	-0.00847876	-0.141111	7	-0.15359	-0.121404	-0.996637	0.951515
198	2	34	TRUE	1	0.438	0.0365142	-0.179002	7	0.366736	-0.179749	-0.996637	0.951515
210063	1	34	TRUE	2	0.568	0.200124	0.301409	7	-0.103139	0.201994	-0.996637	0.951515
210043	1	34	TRUE	1	0.434	0.0181855	0.0523818	7	-0.19965	0.0435627	-0.996637	0.951515
210085	1	34	TRUE	1	0.41	-0.00303574	-0.0580111	7	-0.187333	0.00772138	-0.996637	0.951515
210092	1	34	TRUE	1	0.416	0.00731446	0.232689	7	-0.185866	0.151456	-0.996637	0.951515
210051	1	34	TRUE	1	0.348	-0.117571	-0.077578	7	-0.242944	-0.0534381	-0.996637	0.951515
036	1	35	TRUE	1	0.406	0.081147	-0.0748457	7	-0.174382	-0.0533129	-0.987906	0.931932
175067	1	35	TRUE	1	0.432	0.124384	-0.364752	7	-0.193369	-0.227913	-0.987906	0.931932
210094	2	35	TRUE	1	0.29	-0.0517333	0.166975	7	0.406534	0.137368	-0.987906	0.931932
210036	1	35	TRUE	1	0.348	0.019743	-0.0116169	7	-0.194855	0.0325332	-0.987906	0.931932
210070	2	35	TRUE	1	0.232	-0.11711	0.0367305	7	0.334263	0.0987219	-0.987906	0.931932
210097	2	35	TRUE	1	0.24	-0.105809	-0.0644664	7	0.281961	-0.111431	-0.987906	0.931932
210060	1	35	TRUE	1	0.162	-0.194641	-0.00437184	7	-0.264057	0.0208905	-0.987906	0.931932
267	1	36	TRUE	1	0.496	0.0877338	-0.341698	8	-0.178572	-0.222529	-0.995611	0.965642
036	1	36	TRUE	1	0.446	0.0676975	-0.113995	8	-0.174382	-0.0533129	-0.995611	0.965642
102	1	36	TRUE	1	0.444	0.0448077	-0.264694	8	-0.162773	-0.153232	-0.995611	0.965642
198	2	36	TRUE	1	0.422	0.0376643	-0.218689	8	0.366736	-0.179749	-0.995611	0.965642
210085	1	36	TRUE	1	0.45	0.0337621	-0.106829	8	-0.187333	0.00772138	-0.995611	0.965642
235244	1	36	TRUE	1	0.4	-0.0407645	0.276148	8	-0.196084	0.214321	-0.995611	0.965642
210051	1	36	TRUE	1	0.354	-0.103032	-0.0682614	8	-0.242944	-0.0534381	-0.995611	0.965642
210052	1	36	TRUE	1	0.342	-0.113684	0.0974943	8	-0.217132	0.0613735	-0.995611	0.965642
079	1	37	TRUE	1	0.386	0.0607414	-0.179941	8	-0.15359	-0.121404	-0.989962	0.88956
210064	1	37	TRUE	1	0.422	0.0681213	0.216057	8	-0.16049	0.139063	-0.989962	0.88956
175038	2	37	TRUE	1	0.396	0.0596262	0.111598	8	0.411197	0.13994	-0.989962	0.88956
210082	1	37	TRUE	1	0.382	0.0155395	0.0439077	8	-0.216444	-0.0598929	-0.989962	0.88956
175032	2	37	TRUE	1	0.396	0.0368339	0.0491325	8	0.461008	0.108705	-0.989962	0.88956
210065	2	37	TRUE	1	0.338	-0.0174729	0.123813	8	0.398502	0.167861	-0.989962	0.88956
210074	1	37	TRUE	1	0.342	-0.00407816	0.111729	8	-0.131476	0.182088	-0.989962	0.88956
268	2	38	TRUE	1	0.386	0.0990706	-0.112693	8	0.398926	-0.174666	0.990827	0.942912
271	2	38	TRUE	1	0.218	-0.113682	-0.0849017	8	0.308958	-0.0934709	0.990827	0.942912
210087	1	38	TRUE	1	0.368	0.0136988	0.0269643	8	-0.226051	-0.0266415	0.990827	0.942912
175016	1	38	TRUE	1	0.386	0.0822857	-0.00268828	8	-0.132124	-0.0389378	0.990827	0.942912
210053	1	38	TRUE	1	0.24	-0.132743	-0.083682	8	-0.270128	-0.0662179	0.990827	0.942912
210091	2	38	TRUE	1	0.282	-0.0806543	0.0323821	8	0.236473	0.00389843	0.990827	0.942912
210090	1	38	TRUE	1	0.264	-0.0847757	-0.0308017	8	-0.233441	0.0305532	0.990827	0.942912
208	1	39	TRUE	1	0.288	-0.00814798	-0.0363852	8	-0.218722	-0.0421266	-0.989629	0.894488
272	2	39	TRUE	1	0.45	0.199063	-0.204208	8	0.437325	-0.218076	-0.989629	0.894488
175067	1	39	TRUE	1	0.382	0.101531	-0.343756	8	-0.193369	-0.227913	-0.989629	0.894488
210094	2	39	TRUE	1	0.308	-0.00906841	0.146277	8	0.406534	0.137368	-0.989629	0.894488
210084	2	39	TRUE	1	0.358	0.0451461	0.332835	8	0.38858	0.2732	-0.989629	0.894488
210063	1	39	TRUE	1	0.366	0.0697907	0.298527	8	-0.103139	0.201994	-0.989629	0.894488
210070	2	39	TRUE	1	0.178	-0.125399	0.030188	8	0.334263	0.0987219	-0.989629	0.894488
210097	2	39	TRUE	1	0.184	-0.107009	-0.0418541	8	0.281961	-0.111431	-0.989629	0.894488
039	2	40	TRUE	1	0.488	0.0979411	0.127367	8	0.428253	-0.219	0.993543	0.392714
210036	1	40	TRUE	1	0.442	0.0271183	0.142797	8	-0.194855	0.0325332	0.993543	0.392714
210021	1	40	TRUE	1	0.388	-0.0404118	0.145334	8	-0.204424	0.0330646	0.993543	0.392714
210043	1	40	TRUE	1	0.392	-0.0217563	-0.209601	8	-0.19965	0.0435627	0.993543	0.392714
210092	1	40	TRUE	1	0.476	0.113944	0.136558	8	-0.185866	0.151456	0.993543	0.392714
210060	1	40	TRUE	1	0.312	-0.146625	-0.107129	8	-0.264057	0.0208905	0.993543	0.392714
210078	1	40	TRUE	1	0.356	-0.076066	-0.261398	8	-0.235606	-0.0431976	0.993543	0.392714
210083	1	40	TRUE	1	0.37	-0.0537923	0.11132	8	-0.176064	0.0569195	0.993543	0.392714
267	1	41	TRUE	1	0.488	0.118514	-0.372641	9	-0.178572	-0.222529	-0.990624	0.950663
208	1	41	TRUE	1	0.362	-0.031026	-0.123499	9	-0.218722	-0.0421266	-0.990624	0.950663
175016	1	41	TRUE	1	0.452	0.0695308	0.0105361	9	-0.132124	-0.0389378	-0.990624	0.950663
210078	1	41	TRUE	1	0.328	-0.0837429	-0.0664551	9	-0.235606	-0.0431976	-0.990624	0.950663
210090	1	41	TRUE	1	0.346	-0.0704805	0.0238413	9	-0.233441	0.0305532	-0.990624	0.950663
175032	2	41	TRUE	1	0.478	0.111045	0.137054	9	0.461008	0.108705	-0.990624	0.950663
272	2	42	TRUE	1	0.348	-0.0172182	-0.221703	9	0.437325	-0.218076	0.9744	0.394964
268	2	42	TRUE	1	0.34	-0.015284	-0.227869	9	0.398926	-0.174666	0.9744	0.394964
210087	1	42	TRUE	1	0.294	-0.122276	0.254543	9	-0.226051	-0.0266415	0.9744	0.394964
210063	1	42	TRUE	2	0.62	0.342012	0.0212872	9	-0.103139	0.201994	0.9744	0.394964
210043	1	42	TRUE	1	0.33	-0.0514446	0.175748	9	-0.19965	0.0435627	0.9744	0.394964
210097	2	42	TRUE	1	0.282	-0.144374	0.192809	9	0.281961	-0.111431	0.9744	0.394964
210085	1	42	TRUE	1	0.356	-0.0207566	-0.131004	9	-0.187333	0.00772138	0.9744	0.394964
210092	1	42	TRUE	1	0.482	0.171579	0.0338062	9	-0.185866	0.151456	0.9744	0.394964
235244	1	42	TRUE	1	0.494	0.194452	-0.0297025	9	-0.196084	0.214321	0.9744	0.394964
039	2	43	TRUE	2	0.532	0.243426	-0.239389	9	0.428253	-0.219	-0.983144	0.782446
036	1	43	TRUE	1	0.38	0.0551392	-0.143418	9	-0.174382	-0.0533129	-0.983144	0.782446
102	1	43	TRUE	1	0.472	0.139002	-0.265233	9	-0.162773	-0.153232	-0.983144	0.782446
175067	1	43	TRUE	1	0.484	0.170914	-0.251105	9	-0.193369	-0.227913	-0.983144	0.782446
210064	1	43	TRUE	1	0.38	-0.0349919	0.241383	9	-0.16049	0.139063	-0.983144	0.782446
210021	1	43	TRUE	1	0.334	-0.0402151	-0.0138835	9	-0.204424	0.0330646	-0.983144	0.782446
210070	2	43	TRUE	1	0.26	-0.129059	0.100402	9	0.334263	0.0987219	-0.983144	0.782446
210065	2	43	TRUE	1	0.328	-0.0749275	0.196607	9	0.398502	0.167861	-0.983144	0.782446
210094	2	44	TRUE	1	0.322	-0.0516799	0.0930131	9	0.406534	0.137368	0.983588	-0.891202
210084	2	44	TRUE	1	0.378	-0.0165404	0.278321	9	0.38858	0.2732	0.983588	-0.891202
175038	2	44	TRUE	1	0.378	0.0367943	0.136345	9	0.411197	0.13994	0.983588	-0.891202
210082	1	44	TRUE	1	0.38	0.0291566	-0.0868682	9	-0.216444	-0.0598929	0.983588	-0.891202
210053	1	44	TRUE	1	0.302	-0.0797861	-0.163456	9	-0.270128	-0.0662179	0.983588	-0.891202
210060	1	44	TRUE	1	0.268	-0.105128	-0.0296337	9	-0.264057	0.0208905	0.983588	-0.891202
210083	1	44	TRUE	1	0.37	0.0160125	0.103194	9	-0.176064	0.0569195	0.983588	-0.891202
210074	1	44	TRUE	1	0.406	0.0360301	0.240611	9	-0.131476	0.182088	0.983588	-0.891202
079	1	45	TRUE	1	0.284	-0.0592177	-0.134224	9	-0.15359	-0.121404	0.995621	0.947656
198	2	45	TRUE	1	0.248	-0.077248	-0.120615	9	0.366736	-0.179749	0.995621	0.947656
271	2	45	TRUE	1	0.268	-0.0702921	-0.0679001	9	0.308958	-0.0934709	0.995621	0.947656
210036	1	45	TRUE	1	0.262	-0.0700143	-0.0124897	9	-0.194855	0.0325332	0.995621	0.947656
210091	2	45	TRUE	1	0.3	-0.0486423	0.0714054	9	0.236473	0.00389843	0.995621	0.947656
210051	1	45	TRUE	1	0.3	-0.0731214	-0.102244	9	-0.242944	-0.0534381	0.995621	0.947656
210052	1	45	TRUE	1	0.282	-0.0863348	0.121787	9	-0.217132	0.0613735	0.995621	0.947656
039	2	46	TRUE	1	0.43	0.0729993	-0.281243	10	0.428253	-0.219	0.984991	-0.896297
272	2	46	TRUE	1	0.428	0.0701376	-0.247807	10	0.437325	-0.218076	0.984991	-0.896297
036	1	46	TRUE	1	0.414	0.0476357	-0.135962	10	-0.174382	-0.0533129	0.984991	-0.896297
210094	2	46	TRUE	1	0.39	0.0824106	0.13925	10	0.406534	0.137368	0.984991	-0.896297
210021	1	46	TRUE	1	0.366	0.00530342	0.0476334	10	-0.204424	0.0330646	0.984991	-0.896297
210085	1	46	TRUE	1	0.394	0.0286922	-0.0976972	10	-0.187333	0.00772138	0.984991	-0.896297
235244	1	46	TRUE	1	0.422	0.0859215	0.314306	10	-0.196084	0.214321	0.984991	-0.896297
210083	1	46	TRUE	1	0.354	-0.0175521	0.0011599	10	-0.176064	0.0569195	0.984991	-0.896297
175067	1	47	TRUE	1	0.382	-0.0692785	-0.323781	10	-0.193369	-0.227913	0.994255	-0.954151
210064	1	47	TRUE	1	0.478	0.0353768	0.213813	10	-0.16049	0.139063	0.994255	-0.954151
210063	1	47	TRUE	2	0.552	0.152622	0.313097	10	-0.103139	0.201994	0.994255	-0.954151
210043	1	47	TRUE	1	0.418	-0.00877249	0.120803	10	-0.19965	0.0435627	0.994255	-0.954151
175016	1	47	TRUE	2	0.542	0.130949	-0.130409	10	-0.132124	-0.0389378	0.994255	-0.954151
210060	1	47	TRUE	1	0.31	-0.150467	0.0713634	10	-0.264057	0.0208905	0.994255	-0.954151
175032	2	47	TRUE	2	0.604	0.221055	0.00694287	10	0.461008	0.108705	0.994255	-0.954151
210074	1	47	TRUE	2	0.528	0.119959	0.115601	10	-0.131476	0.182088	0.994255	-0.954151
267	1	48	TRUE	1	0.406	-0.0127811	-0.403269	10	-0.178572	-0.222529	-0.996235	-0.934877
198	2	48	TRUE	1	0.33	-0.0578058	-0.150022	10	0.366736	-0.179749	-0.996235	-0.934877
210082	1	48	TRUE	1	0.374	-0.0138246	-0.0716407	10	-0.216444	-0.0598929	-0.996235	-0.934877
210097	2	48	TRUE	1	0.32	-0.0905615	-0.0704348	10	0.281961	-0.111431	-0.996235	-0.934877
210092	1	48	TRUE	1	0.378	0.0336728	0.2333	10	-0.185866	0.151456	-0.996235	-0.934877
210078	1	48	TRUE	1	0.29	-0.109213	-0.0754248	10	-0.235606	-0.0431976	-0.996235	-0.934877
208	1	49	TRUE	1	0.312	-0.0686523	-0.0423847	10	-0.218722	-0.0421266	0.990667	-0.907528
102	1	49	TRUE	1	0.428	0.0513312	-0.150662	10	-0.162773	-0.153232	0.990667	-0.907528
210036	1	49	TRUE	1	0.318	-0.0683724	0.120518	10	-0.194855	0.0325332	0.990667	-0.907528
210087	1	49	TRUE	1	0.42	0.0256251	-0.132822	10	-0.226051	-0.0266415	0.990667	-0.907528
175038	2	49	TRUE	1	0.386	0.0238125	0.240504	10	0.411197	0.13994	0.990667	-0.907528
210053	1	49	TRUE	1	0.3	-0.102702	-0.221956	10	-0.270128	-0.0662179	0.990667	-0.907528
210091	2	49	TRUE	1	0.33	-0.0886162	-0.0747172	10	0.236473	0.00389843	0.990667	-0.907528
210090	1	49	TRUE	1	0.344	-0.0571444	-0.00355411	10	-0.233441	0.0305532	0.990667	-0.907528
210052	1	49	TRUE	1	0.34	-0.0914717	-0.0281042	10	-0.217132	0.0613735	0.990667	-0.907528
268	2	50	TRUE	1	0.384	0.127203	-0.165291	10	0.398926	-0.174666	-0.9854	-0.858151
079	1	50	TRUE	1	0.26	-0.0270447	-0.092405	10	-0.15359	-0.121404	-0.9854	-0.858151
271	2	50	TRUE	1	0.272	-0.0206319	-0.0684419	10	0.308958	-0.0934709	-0.9854	-0.858151
210084	2	50	TRUE	1	0.35	0.00962662	0.288498	10	0.38858	0.2732	-0.9854	-0.858151
210070	2	50	TRUE	1	0.168	-0.122739	0.0589338	10	0.334263	0.0987219	-0.9854	-0.858151
210065	2	50	TRUE	1	0.286	-0.0092516	0.203523	10	0.398502	0.167861	-0.9854	-0.858151
210051	1	50	TRUE	1	0.278	-0.033298	-0.0647593	10	-0.242944	-0.0534381	-0.9854	-0.858151

## Sheet: Figure 3f
	uniprot	Protein	exp	fdetect	p.global	ARS_revpairwise	visit_revpairwise	estimate	SE	df	t.ratio	p.value	lower.CL	upper.CL	Gene.Names
1	O75144	O75144.O75144.2	depl	1	0.00284955	Yes - No	v1 - v0	-0.506869	0.193902	77.0271	-2.61405	0.0107576	-0.892975	-0.120764	ICOSLG
2	P04196	P04196	depl	1	0.000400189	Yes - No	v1 - v0	-0.483505	0.15945	76.0042	-3.03233	0.00331841	-0.801077	-0.165933	HRG
3	P11684	P11684	depl	0.623853	0.00384179	Yes - No	v1 - v0	-3.63937	1.06753	76.5248	-3.40914	0.00104262	-5.76531	-1.51343	SCGB1A1
4	Q15942	Q15942	neat	0.213592	0.000987239	Yes - No	v1 - v0	-3.09218	0.82936	75.1371	-3.72839	0.000371368	-4.7443	-1.44006	ZYX
5	Q16610	Q16610	depl	1	0.00203908	Yes - No	v1 - v0	-0.36502	0.157899	77.3464	-2.31174	0.0234551	-0.679414	-0.0506261	ECM1
6	Q8N6C8	Q8N6C8.Q8N6C8.3	depl	1	0.00133397	Yes - No	v1 - v0	1.01321	0.347612	77.4028	2.91477	0.00465269	0.321084	1.70534	LILRA3
	uniprot	Protein	exp	fdetect	p.global	ARS_revpairwise	visit_revpairwise	estimate	SE	df	t.ratio	p.value	lower.CL	upper.CL	Gene.Names
1	O75144	O75144.O75144.2	depl	1	0.00284955	Yes - No	v2 - v0	-0.642289	0.184779	75.8433	-3.47599	0.000845463	-1.01032	-0.274258	ICOSLG
2	P04196	P04196	depl	1	0.000400189	Yes - No	v2 - v0	-0.5008	0.151639	75.4791	-3.30258	0.00146588	-0.802849	-0.198751	HRG
3	P04196	P04196	neat	1	0.00247989	Yes - No	v2 - v0	-0.479087	0.185592	72.1286	-2.5814	0.0118724	-0.849047	-0.109127	HRG
4	P11684	P11684	depl	0.623853	0.00384179	Yes - No	v2 - v0	-2.96356	1.01628	75.6586	-2.91609	0.00466191	-4.9878	-0.939317	SCGB1A1
5	P25786	P25786.P25786.2	depl	0.807339	0.0011185	Yes - No	v2 - v0	1.84344	0.503693	75.6256	3.65985	0.000464775	0.840171	2.84671	PSMA1
6	P31150	P31150	depl	0.660551	0.000211886	Yes - No	v2 - v0	3.04106	1.09325	76.4443	2.78167	0.00680786	0.863868	5.21826	GDI1
7	P50395	P50395	depl	0.899083	1.75104e-05	Yes - No	v2 - v0	1.29401	0.433021	76.2631	2.98832	0.0037727	0.431619	2.15639	GDI2
8	P78417	P78417	depl	0.981651	0.00300402	Yes - No	v2 - v0	1.07201	0.355294	75.7793	3.01724	0.00347217	0.364345	1.77967	GSTO1
9	Q16610	Q16610	depl	1	0.00203908	Yes - No	v2 - v0	-0.321748	0.150599	75.9081	-2.13646	0.0358647	-0.621698	-0.0217987	ECM1

## Sheet: Figure 3h 
	expt	id	V1-V0	ars
1	ZYX/neat	175067	0.213635	Yes
2	ZYX/neat	210011	-7.63667	Yes
3	ZYX/neat	210021	5.78117	No
4	ZYX/neat	210032	-5.14943	Yes
5	ZYX/neat	210036	-1.74831	Yes
6	ZYX/neat	210043	-0.199582	No
7	ZYX/neat	210051	-3.56779	Yes
8	ZYX/neat	210052	7.88463	No
9	ZYX/neat	210053	-1.70623	Yes
10	ZYX/neat	210060	-1.20582	Yes
11	ZYX/neat	210063	1.28843	No
12	ZYX/neat	210064	2.04488	No
13	ZYX/neat	210065	2.81205	No
14	ZYX/neat	210066	-3.43639	Yes
15	ZYX/neat	210070	-1.08752	Yes
16	ZYX/neat	210071	0.598073	Yes
17	ZYX/neat	210074	NA	Yes
18	ZYX/neat	210076	NA	Yes
19	ZYX/neat	210077	0.520658	No
20	ZYX/neat	210078	0.236507	Yes
21	ZYX/neat	210081	-5.19658	No
22	ZYX/neat	210082	-0.00967594	Yes
23	ZYX/neat	210083	2.17774	No
24	ZYX/neat	210084	-4.71548	Yes
25	ZYX/neat	210085	0.0742544	No
26	ZYX/neat	210087	-0.528595	Yes
27	ZYX/neat	210090	7.25307	Yes
28	ZYX/neat	210091	0.20402	Yes
29	ZYX/neat	210092	NA	Yes
30	ZYX/neat	210093	-1.18621	Yes
31	ZYX/neat	210094	4.2215	No
32	ZYX/neat	210097	-4.24	Yes
33	ZYX/neat	210098	5.09221	No
34	ZYX/neat	235249	NA	No
35	GSN/neat	175067	1.1107	Yes
36	GSN/neat	210011	-0.585784	Yes
37	GSN/neat	210021	-0.186062	No
38	GSN/neat	210032	-0.00306958	Yes
39	GSN/neat	210036	0.353732	Yes
40	GSN/neat	210043	-0.436913	No
41	GSN/neat	210051	-0.1011	Yes
42	GSN/neat	210052	-0.0539027	No
43	GSN/neat	210053	-0.684751	Yes
44	GSN/neat	210060	-0.622812	Yes
45	GSN/neat	210063	-0.403079	No
46	GSN/neat	210064	-0.147928	No
47	GSN/neat	210065	-0.307289	No
48	GSN/neat	210066	-0.930155	Yes
49	GSN/neat	210070	0.711559	Yes
50	GSN/neat	210071	0.568435	Yes
51	GSN/neat	210074	NA	Yes
52	GSN/neat	210076	NA	Yes
53	GSN/neat	210077	0.751519	No
54	GSN/neat	210078	-1.092	Yes
55	GSN/neat	210081	0.299455	No
56	GSN/neat	210082	-0.65983	Yes
57	GSN/neat	210083	0.141121	No
58	GSN/neat	210084	-0.820194	Yes
59	GSN/neat	210085	0.127592	No
60	GSN/neat	210087	-0.50886	Yes
61	GSN/neat	210090	0.183207	Yes
62	GSN/neat	210091	-1.03102	Yes
63	GSN/neat	210092	NA	Yes
64	GSN/neat	210093	-0.256844	Yes
65	GSN/neat	210094	0.180789	No
66	GSN/neat	210097	-0.720585	Yes
67	GSN/neat	210098	-0.35444	No
68	GSN/neat	235249	NA	No
69	SCGB1A1/depleted	175067	-3.39669	Yes
70	SCGB1A1/depleted	210011	-5.53228	Yes
71	SCGB1A1/depleted	210021	-0.120531	No
72	SCGB1A1/depleted	210032	0.704817	Yes
73	SCGB1A1/depleted	210036	0.52016	Yes
74	SCGB1A1/depleted	210043	0.935274	No
75	SCGB1A1/depleted	210051	0.0891616	Yes
76	SCGB1A1/depleted	210052	-0.789003	No
77	SCGB1A1/depleted	210053	-0.795092	Yes
78	SCGB1A1/depleted	210060	-6.86327	Yes
79	SCGB1A1/depleted	210063	-0.00773279	No
80	SCGB1A1/depleted	210064	5.78172	No
81	SCGB1A1/depleted	210065	-0.257609	No
82	SCGB1A1/depleted	210066	0.414369	Yes
83	SCGB1A1/depleted	210070	-5.71562	Yes
84	SCGB1A1/depleted	210071	0.326486	Yes
85	SCGB1A1/depleted	210074	1.49741	Yes
86	SCGB1A1/depleted	210076	-0.492029	Yes
87	SCGB1A1/depleted	210077	4.62175	No
88	SCGB1A1/depleted	210078	-4.21906	Yes
89	SCGB1A1/depleted	210081	-0.656986	No
90	SCGB1A1/depleted	210082	-6.72093	Yes
91	SCGB1A1/depleted	210083	0.0823357	No
92	SCGB1A1/depleted	210084	0.648851	Yes
93	SCGB1A1/depleted	210085	5.72805	No
94	SCGB1A1/depleted	210087	-5.6234	Yes
95	SCGB1A1/depleted	210090	-0.257952	Yes
96	SCGB1A1/depleted	210091	-1.14682	Yes
97	SCGB1A1/depleted	210092	-1.03111	Yes
98	SCGB1A1/depleted	210093	2.0442	Yes
99	SCGB1A1/depleted	210094	10.5387	No
100	SCGB1A1/depleted	210097	-8.16313	Yes
101	SCGB1A1/depleted	210098	0.665912	No
102	SCGB1A1/depleted	235249	-1.26049	No
103	PPBP/neat	175067	-0.604663	Yes
104	PPBP/neat	210011	-2.36186	Yes
105	PPBP/neat	210021	-0.146075	No
106	PPBP/neat	210032	-1.75185	Yes
107	PPBP/neat	210036	-1.1355	Yes
108	PPBP/neat	210043	0.122926	No
109	PPBP/neat	210051	2.28837	Yes
110	PPBP/neat	210052	1.92782	No
111	PPBP/neat	210053	1.14792	Yes
112	PPBP/neat	210060	2.84442	Yes
113	PPBP/neat	210063	2.1853	No
114	PPBP/neat	210064	2.29688	No
115	PPBP/neat	210065	-0.745561	No
116	PPBP/neat	210066	-6.67885	Yes
117	PPBP/neat	210070	-1.99173	Yes
118	PPBP/neat	210071	1.34424	Yes
119	PPBP/neat	210074	NA	Yes
120	PPBP/neat	210076	NA	Yes
121	PPBP/neat	210077	2.64947	No
122	PPBP/neat	210078	-4.63429	Yes
123	PPBP/neat	210081	-3.14619	No
124	PPBP/neat	210082	-4.27626	Yes
125	PPBP/neat	210083	-2.07646	No
126	PPBP/neat	210084	-3.09589	Yes
127	PPBP/neat	210085	2.00112	No
128	PPBP/neat	210087	-0.528856	Yes
129	PPBP/neat	210090	0.268717	Yes
130	PPBP/neat	210091	0.852796	Yes
131	PPBP/neat	210092	NA	Yes
132	PPBP/neat	210093	-3.12798	Yes
133	PPBP/neat	210094	1.62298	No
134	PPBP/neat	210097	-2.91049	Yes
135	PPBP/neat	210098	3.98445	No
136	PPBP/neat	235249	NA	No
137	ICOSLG/depleted	175067	-1.81766	Yes
138	ICOSLG/depleted	210011	0.608564	Yes
139	ICOSLG/depleted	210021	0.158905	No
140	ICOSLG/depleted	210032	-0.0584967	Yes
141	ICOSLG/depleted	210036	1.76899	Yes
142	ICOSLG/depleted	210043	-0.11954	No
143	ICOSLG/depleted	210051	-0.129376	Yes
144	ICOSLG/depleted	210052	0.583995	No
145	ICOSLG/depleted	210053	-1.26078	Yes
146	ICOSLG/depleted	210060	0.015852	Yes
147	ICOSLG/depleted	210063	-0.0795878	No
148	ICOSLG/depleted	210064	0.696829	No
149	ICOSLG/depleted	210065	-0.665143	No
150	ICOSLG/depleted	210066	-0.386092	Yes
151	ICOSLG/depleted	210070	1.11408	Yes
152	ICOSLG/depleted	210071	0.110106	Yes
153	ICOSLG/depleted	210074	1.25322	Yes
154	ICOSLG/depleted	210076	-0.810084	Yes
155	ICOSLG/depleted	210077	1.61224	No
156	ICOSLG/depleted	210078	-0.666382	Yes
157	ICOSLG/depleted	210081	2.25883	No
158	ICOSLG/depleted	210082	-3.36215	Yes
159	ICOSLG/depleted	210083	2.45376	No
160	ICOSLG/depleted	210084	-0.0114696	Yes
161	ICOSLG/depleted	210085	-1.27913	No
162	ICOSLG/depleted	210087	-1.37813	Yes
163	ICOSLG/depleted	210090	0.988317	Yes
164	ICOSLG/depleted	210091	-3.46188	Yes
165	ICOSLG/depleted	210092	-2.09566	Yes
166	ICOSLG/depleted	210093	0.0460854	Yes
167	ICOSLG/depleted	210094	-0.676219	No
168	ICOSLG/depleted	210097	-1.659	Yes
169	ICOSLG/depleted	210098	-3.24019	No
170	ICOSLG/depleted	235249	0.39338	No
171	KRT9/depleted	175067	1.49738	Yes
172	KRT9/depleted	210011	-0.0129559	Yes
173	KRT9/depleted	210021	-3.62766	No
174	KRT9/depleted	210032	-0.220988	Yes
175	KRT9/depleted	210036	3.5767	Yes
176	KRT9/depleted	210043	0.265093	No
177	KRT9/depleted	210051	-2.42402	Yes
178	KRT9/depleted	210052	0.930201	No
179	KRT9/depleted	210053	-1.03037	Yes
180	KRT9/depleted	210060	0.692074	Yes
181	KRT9/depleted	210063	-2.14284	No
182	KRT9/depleted	210064	-2.1883	No
183	KRT9/depleted	210065	-1.3512	No
184	KRT9/depleted	210066	10.9716	Yes
185	KRT9/depleted	210070	3.72033	Yes
186	KRT9/depleted	210071	-1.05285	Yes
187	KRT9/depleted	210074	4.18773	Yes
188	KRT9/depleted	210076	-1.51268	Yes
189	KRT9/depleted	210077	-0.283234	No
190	KRT9/depleted	210078	-0.0384666	Yes
191	KRT9/depleted	210081	-1.3418	No
192	KRT9/depleted	210082	-5.68892	Yes
193	KRT9/depleted	210083	-9.1361	No
194	KRT9/depleted	210084	6.62137	Yes
195	KRT9/depleted	210085	-4.75982	No
196	KRT9/depleted	210087	-4.02329	Yes
197	KRT9/depleted	210090	-0.726793	Yes
198	KRT9/depleted	210091	-2.98034	Yes
199	KRT9/depleted	210092	0.751926	Yes
200	KRT9/depleted	210093	4.90411	Yes
201	KRT9/depleted	210094	-2.73877	No
202	KRT9/depleted	210097	-0.798469	Yes
203	KRT9/depleted	210098	-1.47221	No
204	KRT9/depleted	235249	2.2589	No
205	FCGR3A/neat	175067	-2.21866	Yes
206	FCGR3A/neat	210011	-0.0200692	Yes
207	FCGR3A/neat	210021	3.12429	No
208	FCGR3A/neat	210032	1.96545	Yes
209	FCGR3A/neat	210036	1.53429	Yes
210	FCGR3A/neat	210043	2.45771	No
211	FCGR3A/neat	210051	3.84555	Yes
212	FCGR3A/neat	210052	-1.0369	No
213	FCGR3A/neat	210053	-0.83137	Yes
214	FCGR3A/neat	210060	-0.693021	Yes
215	FCGR3A/neat	210063	-6.48011	No
216	FCGR3A/neat	210064	1.49456	No
217	FCGR3A/neat	210065	-1.21056	No
218	FCGR3A/neat	210066	-4.16302	Yes
219	FCGR3A/neat	210070	5.51836	Yes
220	FCGR3A/neat	210071	0.17422	Yes
221	FCGR3A/neat	210074	NA	Yes
222	FCGR3A/neat	210076	NA	Yes
223	FCGR3A/neat	210077	1.32812	No
224	FCGR3A/neat	210078	-0.931218	Yes
225	FCGR3A/neat	210081	-6.69869	No
226	FCGR3A/neat	210082	-0.72659	Yes
227	FCGR3A/neat	210083	-3.09313	No
228	FCGR3A/neat	210084	0.0326985	Yes
229	FCGR3A/neat	210085	-2.25348	No
230	FCGR3A/neat	210087	-1.32087	Yes
231	FCGR3A/neat	210090	2.5019	Yes
232	FCGR3A/neat	210091	-1.93525	Yes
233	FCGR3A/neat	210092	NA	Yes
234	FCGR3A/neat	210093	4.71108	Yes
235	FCGR3A/neat	210094	1.99586	No
236	FCGR3A/neat	210097	-2.87395	Yes
237	FCGR3A/neat	210098	1.24382	No
238	FCGR3A/neat	235249	NA	No
239	LUM/depleted	175067	-0.518501	Yes
240	LUM/depleted	210011	0.299201	Yes
241	LUM/depleted	210021	0.311449	No
242	LUM/depleted	210032	1.37427	Yes
243	LUM/depleted	210036	2.0163	Yes
244	LUM/depleted	210043	1.28382	No
245	LUM/depleted	210051	-0.140916	Yes
246	LUM/depleted	210052	-1.26455	No
247	LUM/depleted	210053	-1.79998	Yes
248	LUM/depleted	210060	0.834037	Yes
249	LUM/depleted	210063	0.529485	No
250	LUM/depleted	210064	0.249657	No
251	LUM/depleted	210065	-0.265511	No
252	LUM/depleted	210066	0.289503	Yes
253	LUM/depleted	210070	0.724594	Yes
254	LUM/depleted	210071	0.0230367	Yes
255	LUM/depleted	210074	-0.79702	Yes
256	LUM/depleted	210076	-0.135177	Yes
257	LUM/depleted	210077	-0.692771	No
258	LUM/depleted	210078	-0.654764	Yes
259	LUM/depleted	210081	1.08455	No
260	LUM/depleted	210082	-1.00213	Yes
261	LUM/depleted	210083	0.40957	No
262	LUM/depleted	210084	-0.713882	Yes
263	LUM/depleted	210085	-1.00707	No
264	LUM/depleted	210087	0.00663521	Yes
265	LUM/depleted	210090	-0.815562	Yes
266	LUM/depleted	210091	-2.41878	Yes
267	LUM/depleted	210092	-1.66288	Yes
268	LUM/depleted	210093	1.13358	Yes
269	LUM/depleted	210094	0.772853	No
270	LUM/depleted	210097	-1.78596	Yes

## Sheet: Figure 4b
subjid	name	value	x
175016	Peak	1400000	19
175016	Days to peak	14	8.2
175016	Nadir	90000	64
175016	Days to nadir	30	9.4
175016	Days to EIA	30	8.8
175032	Peak	2200000	19
175032	Days to peak	14	8.2
175032	Nadir	2960	64
175032	Days to nadir	56	9.4
175032	Days to EIA	28	8.8
175038	Peak	730000	19
175038	Days to peak	21	8.2
175038	Nadir	2410	64
175038	Days to nadir	84	9.4
175038	Days to EIA	28	8.8
210021	Peak	589000	19
210021	Days to peak	42	8.2
210021	Nadir	45400	64
210021	Days to nadir	84	9.4
210021	Days to EIA	42	8.8
210032	Peak	750001	19
210032	Days to peak	14	8.2
210032	Nadir	28500	64
210032	Days to nadir	60	9.4
210032	Days to EIA	20	8.8
210036	Peak	750001	19
210036	Days to peak	15	8.2
210036	Nadir	58700	64
210036	Days to nadir	84	9.4
210036	Days to EIA	25	8.8
210043	Peak	40900	19
210043	Days to peak	10	8.2
210043	Nadir	17100	64
210043	Days to nadir	37	9.4
210043	Days to EIA	37	8.8
210051	Peak	20000000	19
210051	Days to peak	19	8.2
210051	Nadir	115000	64
210051	Days to nadir	60	9.4
210051	Days to EIA	19	8.8
210052	Peak	104000	19
210052	Days to peak	37	8.2
210052	Nadir	42000	64
210052	Days to nadir	64	9.4
210052	Days to EIA	37	8.8
210053	Peak	4100000	19
210053	Days to peak	37	8.2
210053	Nadir	46500	64
210053	Days to nadir	67	9.4
210053	Days to EIA	37	8.8
210060	Peak	13000000	19
210060	Days to peak	21	8.2
210060	Nadir	247000	64
210060	Days to nadir	63	9.4
210060	Days to EIA	21	8.8
210063	Peak	130000	19
210063	Days to peak	21	8.2
210063	Nadir	98300	64
210063	Days to nadir	52	9.4
210063	Days to EIA	52	8.8
210064	Peak	3800000	19
210064	Days to peak	24	8.2
210064	Nadir	38800	64
210064	Days to nadir	67	9.4
210064	Days to EIA	39	8.8
210065	Peak	1100000	19
210065	Days to peak	15	8.2
210065	Nadir	880	64
210065	Days to nadir	71	9.4
210065	Days to EIA	36	8.8
210066	Peak	2600000	19
210066	Days to peak	22	8.2
210066	Nadir	2660	64
210066	Days to nadir	70	9.4
210066	Days to EIA	29	8.8
210070	Peak	2000000	19
210070	Days to peak	18	8.2
210070	Nadir	2100	64
210070	Days to nadir	74	9.4
210070	Days to EIA	32	8.8
210071	Peak	117000	19
210071	Days to peak	41	8.2
210071	Nadir	118000	64
210071	Days to nadir	81	9.4
210071	Days to EIA	41	8.8
210074	Peak	246000	19
210074	Days to peak	30	8.2
210074	Nadir	68800	64
210074	Days to nadir	57	9.4
210074	Days to EIA	30	8.8
210076	Peak	17600	19
210076	Days to peak	38	8.2
210076	Nadir	12600	64
210076	Days to nadir	66	9.4
210076	Days to EIA	38	8.8
210077	Peak	2200000	19
210077	Days to peak	20	8.2
210077	Nadir	16400	64
210077	Days to nadir	49	9.4
210077	Days to EIA	28	8.8
210078	Peak	9600000	19
210078	Days to peak	19	8.2
210078	Nadir	19400	64
210078	Days to nadir	72	9.4
210078	Days to EIA	27	8.8
210081	Peak	792000	19
210081	Days to peak	24	8.2
210081	Nadir	35300	64
210081	Days to nadir	73	9.4
210081	Days to EIA	24	8.8
210082	Peak	16000000	19
210082	Days to peak	18	8.2
210082	Nadir	2210	64
210082	Days to nadir	41	9.4
210082	Days to EIA	35	8.8
210083	Peak	37000	19
210083	Days to peak	10	8.2
210083	Nadir	12400	64
210083	Days to nadir	41	9.4
210083	Days to EIA	41	8.8
210084	Peak	5300000	19
210084	Days to peak	17	8.2
210084	Nadir	51	64
210084	Days to nadir	75	9.4
210084	Days to EIA	29	8.8
210085	Peak	86200	19
210085	Days to peak	42	8.2
210085	Nadir	139000	64
210085	Days to nadir	67	9.4
210085	Days to EIA	42	8.8
210087	Peak	2600000	19
210087	Days to peak	16	8.2
210087	Nadir	76663	64
210087	Days to nadir	44	9.4
210087	Days to EIA	32	8.8
210090	Peak	9400000	19
210090	Days to peak	16	8.2
210090	Nadir	7348	64
210090	Days to nadir	80	9.4
210090	Days to EIA	30	8.8
210091	Peak	1600000	19
210091	Days to peak	17	8.2
210091	Nadir	68228	64
210091	Days to nadir	40	9.4
210091	Days to EIA	17	8.8
210092	Peak	2400000	19
210092	Days to peak	16	8.2
210092	Nadir	16845	64
210092	Days to nadir	79	9.4
210092	Days to EIA	30	8.8
210093	Peak	1100000	19
210093	Days to peak	16	8.2
210093	Nadir	43393	64
210093	Days to nadir	37	9.4
210093	Days to EIA	30	8.8
210094	Peak	3504	19
210094	Days to peak	41	8.2
210094	Nadir	4364	64
210094	Days to nadir	83	9.4
210094	Days to EIA	41	8.8
210097	Peak	1700000	19
210097	Days to peak	16	8.2
210097	Nadir	11875	64
210097	Days to nadir	42	9.4
210097	Days to EIA	33	8.8
210098	Peak	8760	19
210098	Days to peak	10	8.2
210098	Nadir	4844	64
210098	Days to nadir	41	9.4
210098	Days to EIA	41	8.8
235241	Peak	87652	19
235241	Days to peak	40	8.2
235241	Nadir	17078	64
235241	Days to nadir	57	9.4
235241	Days to EIA	41	8.8
235244	Peak	346512	19
235244	Days to peak	37	8.2
235244	Nadir	178183	64
235244	Days to nadir	70	9.4
235244	Days to EIA	30	8.8
235249	Peak	282087	19
235249	Days to peak	24	8.2
235249	Nadir	39181	64
235249	Days to nadir	32	9.4
235249	Days to EIA	32	8.8

## Sheet: Figure 4d
subjid	x	y	day	vload	mn	mx	cl
36	1.49783	5.69319	30.4655	493385	3	675	1
36	1.5049	5.66283	30.9816	460079	3	675	1
36	1.51196	5.63525	31.5061	431771	3	675	1
36	1.51903	5.61032	32.0392	407681	3	675	1
36	1.5261	5.58787	32.5811	387144	3	675	1
36	1.53316	5.56774	33.1319	369610	3	675	1
36	1.54023	5.54977	33.6917	354626	3	675	1
36	1.54729	5.53379	34.2607	341813	3	675	1
36	1.55436	5.51964	34.839	330855	3	675	1
36	1.56142	5.50716	35.4269	321486	3	675	1
36	1.56849	5.49621	36.0243	313477	3	675	1
36	1.57555	5.48661	36.6316	306628	3	675	1
36	1.58262	5.47822	37.2488	300762	3	675	1
36	1.58968	5.47089	37.8761	295723	3	675	1
36	1.59675	5.46443	38.5137	291356	3	675	1
36	1.60381	5.45854	39.1618	287436	3	675	1
36	1.61088	5.45288	39.8205	283714	3	675	1
36	1.61794	5.44709	40.49	279955	3	675	1
36	1.62501	5.44081	41.1705	275937	3	675	1
36	1.63207	5.43378	41.8622	271506	3	675	1
36	1.63914	5.42591	42.5652	266629	3	675	1
36	1.6462	5.41712	43.2797	261289	3	675	1
36	1.65327	5.40735	44.006	255476	3	675	1
36	1.66034	5.39652	44.7441	249185	3	675	1
36	1.6674	5.38457	45.4944	242419	3	675	1
36	1.67447	5.37142	46.257	235187	3	675	1
36	1.68153	5.35699	47.032	227505	3	675	1
36	1.6886	5.34123	47.8198	219395	3	675	1
36	1.69566	5.32407	48.6206	210895	3	675	1
36	1.70273	5.30558	49.4344	202106	3	675	1
36	1.70979	5.2859	50.2616	193151	3	675	1
36	1.71686	5.26515	51.1024	184140	3	675	1
36	1.72392	5.24347	51.9569	175172	3	675	1
36	1.73099	5.22098	52.8255	166333	3	675	1
36	1.73805	5.19782	53.7083	157694	3	675	1
36	1.74512	5.17412	54.6056	149318	3	675	1
36	1.75218	5.15	55.5176	141253	3	675	1
36	1.75925	5.1256	56.4446	133536	3	675	1
36	1.76631	5.10105	57.3867	126198	3	675	1
36	1.77338	5.07649	58.3444	119257	3	675	1
36	1.78044	5.05203	59.3177	112727	3	675	1
36	1.78751	5.02781	60.307	106613	3	675	1
36	1.79458	5.00397	61.3125	100918	3	675	1
36	1.80164	4.98063	62.3345	95637.3	3	675	1
36	1.80871	4.95796	63.3733	90773	3	675	1
36	1.81577	4.93618	64.4291	86333.1	3	675	1
36	1.82284	4.91552	65.5022	82322	3	675	1
36	1.8299	4.8962	66.593	78740.5	3	675	1
36	1.83697	4.87846	67.7016	75587.6	3	675	1
36	1.84403	4.86251	68.8284	72861.7	3	675	1
36	1.8511	4.84854	69.9737	70556.3	3	675	1
36	1.85816	4.83653	71.1377	68631.7	3	675	1
36	1.86523	4.82635	72.3209	67041.6	3	675	1
36	1.87229	4.81788	73.5235	65746.3	3	675	1
36	1.87936	4.81099	74.7457	64711.7	3	675	1
36	1.88642	4.80556	75.9881	63908.2	3	675	1
36	1.89349	4.80148	77.2508	63309.6	3	675	1
36	1.90055	4.79861	78.5342	62892.6	3	675	1
36	1.90762	4.79683	79.8387	62635.9	3	675	1
36	1.91468	4.79603	81.1646	62519.9	3	675	1
36	1.92175	4.79607	82.5122	62526.1	3	675	1
36	1.92882	4.79684	83.8819	62637	3	675	1
36	1.93588	4.79821	85.2741	62835.2	3	675	1
36	1.94295	4.80006	86.6891	63103.8	3	675	1
36	1.95001	4.80227	88.1273	63425.7	3	675	1
36	1.95708	4.80472	89.5891	63783.8	3	675	1
36	1.96414	4.80728	91.0749	64161.6	3	675	1
36	1.97121	4.80992	92.5851	64553	3	675	1
36	1.97827	4.81264	94.12	64957.9	3	675	1
36	1.98534	4.81543	95.6801	65376.2	3	675	1
36	1.9924	4.81828	97.2658	65807.8	3	675	1
36	1.99947	4.82121	98.8775	66252.5	3	675	1
36	2.00653	4.8242	100.516	66710.3	3	675	1
36	2.0136	4.82725	102.181	67181	3	675	1
36	2.02066	4.83037	103.873	67664.5	3	675	1
36	2.02773	4.83354	105.593	68160.7	3	675	1
36	2.03479	4.83677	107.341	68669.4	3	675	1
36	2.04186	4.84005	109.118	69190.7	3	675	1
36	2.04892	4.84339	110.924	69724.2	3	675	1
36	2.05599	4.84678	112.76	70269.9	3	675	1
36	2.06305	4.85021	114.626	70827.7	3	675	1
36	2.07012	4.85369	116.522	71397.3	3	675	1
36	2.07719	4.85721	118.45	71978.7	3	675	1
36	2.08425	4.86077	120.409	72571.7	3	675	1
36	2.09132	4.86438	122.4	73176.1	3	675	1
36	2.09838	4.86801	124.424	73791.8	3	675	1
36	2.10545	4.87169	126.481	74418.6	3	675	1
36	2.11251	4.87539	128.572	75056.2	3	675	1
36	2.11958	4.87913	130.697	75704.5	3	675	1
36	2.12664	4.88289	132.857	76363.3	3	675	1
36	2.13371	4.88668	135.053	77032.3	3	675	1
36	2.14077	4.89049	137.284	77711.4	3	675	1
36	2.14784	4.89432	139.552	78400.3	3	675	1
36	2.1549	4.89817	141.858	79098.7	3	675	1
36	2.16197	4.90204	144.201	79806.4	3	675	1
36	2.16903	4.90593	146.582	80523.2	3	675	1
36	2.1761	4.90982	149.003	81248.6	3	675	1
36	2.18316	4.91373	151.463	81982.5	3	675	1
36	2.19023	4.91764	153.964	82724.6	3	675	1
36	2.19729	4.92156	156.505	83474.4	3	675	1
36	2.20436	4.92548	159.088	84231.6	3	675	1
36	2.21143	4.9294	161.714	84996	3	675	1
36	2.21849	4.93333	164.383	85767.1	3	675	1
36	2.22556	4.93725	167.095	86544.6	3	675	1
36	2.23262	4.94116	169.852	87328	3	675	1
36	2.23969	4.94506	172.655	88117	3	675	1
36	2.24675	4.94896	175.503	88911.1	3	675	1
36	2.25382	4.95285	178.398	89710.2	3	675	1
36	2.26088	4.95672	181.34	90514.8	3	675	1
36	2.26795	4.96059	184.331	91325.1	3	675	1
36	2.27501	4.96446	187.37	92141.5	3	675	1
36	2.28208	4.96832	190.46	92964.3	3	675	1
36	2.28914	4.97218	193.6	93793.9	3	675	1
36	2.29621	4.97604	196.792	94630.6	3	675	1
36	2.30327	4.97989	200.036	95475	3	675	1
36	2.31034	4.98375	203.333	96327.4	3	675	1
36	2.3174	4.98762	206.685	97188.1	3	675	1
36	2.32447	4.99149	210.091	98057.7	3	675	1
36	2.33153	4.99536	213.553	98936.6	3	675	1
36	2.3386	4.99924	217.072	99825.2	3	675	1
36	2.34567	5.00314	220.649	100724	3	675	1
36	2.35273	5.00704	224.284	101634	3	675	1
36	2.3598	5.01096	227.979	102554	3	675	1
36	2.36686	5.01489	231.735	103487	3	675	1
36	2.37393	5.01884	235.552	104431	3	675	1
36	2.38099	5.0228	239.432	105389	3	675	1
36	2.38806	5.02678	243.375	106360	3	675	1
36	2.39512	5.03078	247.383	107345	3	675	1
36	2.40219	5.03481	251.457	108344	3	675	1
36	2.40925	5.03886	255.598	109359	3	675	1
36	2.41632	5.04293	259.806	110389	3	675	1
36	2.42338	5.04703	264.084	111436	3	675	1
36	2.43045	5.05116	268.431	112500	3	675	1
36	2.43751	5.05531	272.85	113581	3	675	1
36	2.44458	5.05945	277.342	114670	3	675	1
36	2.45164	5.06352	281.907	115750	3	675	1
36	2.45871	5.06746	286.547	116805	3	675	1
36	2.46577	5.07121	291.263	117817	3	675	1
36	2.47284	5.0747	296.057	118767	3	675	1
36	2.47991	5.07787	300.929	119638	3	675	1
36	2.48697	5.08067	305.881	120411	3	675	1
36	2.49404	5.08303	310.915	121066	3	675	1
36	2.5011	5.08488	316.03	121584	3	675	1
36	2.50817	5.08617	321.23	121947	3	675	1
36	2.51523	5.08684	326.515	122135	3	675	1
36	2.5223	5.08683	331.887	122130	3	675	1
36	2.52936	5.08606	337.347	121916	3	675	1
36	2.53643	5.08449	342.896	121475	3	675	1
36	2.54349	5.08205	348.536	120796	3	675	1
36	2.55056	5.07871	354.269	119870	3	675	1
36	2.55762	5.07447	360.096	118704	3	675	1
39	1.49783	4.94091	30.4655	87278.5	3	1012	2
39	1.5049	4.85699	30.9816	71942.5	3	1012	2
39	1.51196	4.77446	31.5061	59491.4	3	1012	2
39	1.51903	4.69346	32.0392	49368.9	3	1012	2
39	1.5261	4.61407	32.5811	41121	3	1012	2
39	1.53316	4.53637	33.1319	34384.4	3	1012	2
39	1.54023	4.46044	33.6917	28868.6	3	1012	2
39	1.54729	4.38635	34.2607	24340.9	3	1012	2
39	1.55436	4.31419	34.839	20614.1	3	1012	2
39	1.56142	4.24401	35.4269	17538	3	1012	2
39	1.56849	4.17588	36.0243	14991.8	3	1012	2
39	1.57555	4.10988	36.6316	12878	3	1012	2
39	1.58262	4.04608	37.2488	11118.3	3	1012	2
39	1.58968	3.98454	37.8761	9649.2	3	1012	2
39	1.59675	3.92532	38.5137	8419.15	3	1012	2
39	1.60381	3.86846	39.1618	7385.79	3	1012	2
39	1.61088	3.81395	39.8205	6514.58	3	1012	2
39	1.61794	3.76182	40.49	5777.61	3	1012	2
39	1.62501	3.71207	41.1705	5152.18	3	1012	2
39	1.63207	3.66472	41.8622	4619.82	3	1012	2
39	1.63914	3.61976	42.5652	4165.43	3	1012	2
39	1.6462	3.57722	43.2797	3776.65	3	1012	2
39	1.65327	3.5371	44.006	3443.29	3	1012	2
39	1.66034	3.49941	44.7441	3156.99	3	1012	2
39	1.6674	3.46416	45.4944	2910.79	3	1012	2
39	1.67447	3.43133	46.257	2698.76	3	1012	2
39	1.68153	3.40087	47.032	2515.91	3	1012	2
39	1.6886	3.37275	47.8198	2358.09	3	1012	2
39	1.69566	3.34691	48.6206	2221.87	3	1012	2
39	1.70273	3.32334	49.4344	2104.41	3	1012	2
39	1.70979	3.30197	50.2616	2003.32	3	1012	2
39	1.71686	3.28277	51.1024	1916.63	3	1012	2
39	1.72392	3.26569	51.9569	1842.7	3	1012	2
39	1.73099	3.2507	52.8255	1780.14	3	1012	2
39	1.73805	3.23772	53.7083	1727.7	3	1012	2
39	1.74512	3.22669	54.6056	1684.34	3	1012	2
39	1.75218	3.21753	55.5176	1649.17	3	1012	2
39	1.75925	3.21018	56.4446	1621.46	3	1012	2
39	1.76631	3.20455	57.3867	1600.6	3	1012	2
39	1.77338	3.20059	58.3444	1586.07	3	1012	2
39	1.78044	3.19823	59.3177	1577.44	3	1012	2
39	1.78751	3.19738	60.307	1574.36	3	1012	2
39	1.79458	3.19798	61.3125	1576.55	3	1012	2
39	1.80164	3.19997	62.3345	1583.77	3	1012	2
39	1.80871	3.20326	63.3733	1595.83	3	1012	2
39	1.81577	3.20779	64.4291	1612.57	3	1012	2
39	1.82284	3.21349	65.5022	1633.88	3	1012	2
39	1.8299	3.22028	66.593	1659.65	3	1012	2
39	1.83697	3.22807	67.7016	1689.7	3	1012	2
39	1.84403	3.23674	68.8284	1723.79	3	1012	2
39	1.8511	3.24616	69.9737	1761.64	3	1012	2
39	1.85816	3.25623	71.1377	1802.96	3	1012	2
39	1.86523	3.26681	72.3209	1847.46	3	1012	2
39	1.87229	3.27779	73.5235	1894.78	3	1012	2
39	1.87936	3.28904	74.7457	1944.56	3	1012	2
39	1.88642	3.30046	75.9881	1996.36	3	1012	2
39	1.89349	3.3119	77.2508	2049.71	3	1012	2
39	1.90055	3.32327	78.5342	2104.07	3	1012	2
39	1.90762	3.33442	79.8387	2158.85	3	1012	2
39	1.91468	3.34526	81.1646	2213.4	3	1012	2
39	1.92175	3.35564	82.5122	2267	3	1012	2
39	1.92882	3.36546	83.8819	2318.86	3	1012	2
39	1.93588	3.3746	85.2741	2368.17	3	1012	2
39	1.94295	3.38292	86.6891	2414.03	3	1012	2
39	1.95001	3.39032	88.1273	2455.53	3	1012	2
39	1.95708	3.39671	89.5891	2491.91	3	1012	2
39	1.96414	3.40209	91.0749	2523.03	3	1012	2
39	1.97121	3.40652	92.5851	2548.9	3	1012	2
39	1.97827	3.41003	94.12	2569.57	3	1012	2
39	1.98534	3.41265	95.6801	2585.12	3	1012	2
39	1.9924	3.41442	97.2658	2595.69	3	1012	2
39	1.99947	3.41538	98.8775	2601.43	3	1012	2
39	2.00653	3.41556	100.516	2602.54	3	1012	2
39	2.0136	3.41501	102.181	2599.22	3	1012	2
39	2.02066	3.41376	103.873	2591.73	3	1012	2
39	2.02773	3.41184	105.593	2580.31	3	1012	2
39	2.03479	3.4093	107.341	2565.24	3	1012	2
39	2.04186	3.40617	109.118	2546.8	3	1012	2
39	2.04892	3.40248	110.924	2525.28	3	1012	2
39	2.05599	3.39828	112.76	2500.97	3	1012	2
39	2.06305	3.3936	114.626	2474.16	3	1012	2
39	2.07012	3.38848	116.522	2445.16	3	1012	2
39	2.07719	3.38296	118.45	2414.25	3	1012	2
39	2.08425	3.37707	120.409	2381.71	3	1012	2
39	2.09132	3.37085	122.4	2347.83	3	1012	2
39	2.09838	3.36434	124.424	2312.87	3	1012	2
39	2.10545	3.35757	126.481	2277.09	3	1012	2
39	2.11251	3.35058	128.572	2240.73	3	1012	2
39	2.11958	3.34341	130.697	2204.03	3	1012	2
39	2.12664	3.3361	132.857	2167.2	3	1012	2
39	2.13371	3.32868	135.053	2130.47	3	1012	2
39	2.14077	3.32119	137.284	2094.02	3	1012	2
39	2.14784	3.31366	139.552	2058.03	3	1012	2
39	2.1549	3.30614	141.858	2022.67	3	1012	2
39	2.16197	3.29866	144.201	1988.11	3	1012	2
39	2.16903	3.29126	146.582	1954.49	3	1012	2
39	2.1761	3.28397	149.003	1921.95	3	1012	2
39	2.18316	3.27683	151.463	1890.61	3	1012	2
39	2.19023	3.26988	153.964	1860.59	3	1012	2
39	2.19729	3.26316	156.505	1832	3	1012	2
39	2.20436	3.2567	159.088	1804.94	3	1012	2
39	2.21143	3.25054	161.714	1779.51	3	1012	2
39	2.21849	3.24472	164.383	1755.8	3	1012	2
39	2.22556	3.23928	167.095	1733.9	3	1012	2
39	2.23262	3.23424	169.852	1713.9	3	1012	2
39	2.23969	3.22965	172.655	1695.88	3	1012	2
39	2.24675	3.22554	175.503	1679.88	3	1012	2
39	2.25382	3.22189	178.398	1665.83	3	1012	2
39	2.26088	3.21872	181.34	1653.69	3	1012	2
39	2.26795	3.21601	184.331	1643.4	3	1012	2
39	2.27501	3.21376	187.37	1634.9	3	1012	2
39	2.28208	3.21196	190.46	1628.16	3	1012	2
39	2.28914	3.21062	193.6	1623.14	3	1012	2
39	2.29621	3.20973	196.792	1619.81	3	1012	2
39	2.30327	3.20929	200.036	1618.15	3	1012	2
39	2.31034	3.20928	203.333	1618.14	3	1012	2
39	2.3174	3.20972	206.685	1619.76	3	1012	2
39	2.32447	3.21059	210.091	1623	3	1012	2
39	2.33153	3.21188	213.553	1627.86	3	1012	2
39	2.3386	3.21361	217.072	1634.35	3	1012	2
39	2.34567	3.21576	220.649	1642.45	3	1012	2
39	2.35273	3.21832	224.284	1652.2	3	1012	2
39	2.3598	3.22131	227.979	1663.58	3	1012	2
39	2.36686	3.2247	231.735	1676.64	3	1012	2
39	2.37393	3.2285	235.552	1691.38	3	1012	2
39	2.38099	3.2327	239.432	1707.85	3	1012	2
39	2.38806	3.23731	243.375	1726.06	3	1012	2
39	2.39512	3.24231	247.383	1746.06	3	1012	2
39	2.40219	3.2477	251.457	1767.88	3	1012	2
39	2.40925	3.25348	255.598	1791.59	3	1012	2
39	2.41632	3.25965	259.806	1817.22	3	1012	2
39	2.42338	3.26619	264.084	1844.83	3	1012	2
39	2.43045	3.27312	268.431	1874.49	3	1012	2
39	2.43751	3.28041	272.85	1906.27	3	1012	2
39	2.44458	3.28806	277.342	1940.15	3	1012	2
39	2.45164	3.29594	281.907	1975.69	3	1012	2
39	2.45871	3.30392	286.547	2012.33	3	1012	2
39	2.46577	3.31185	291.263	2049.45	3	1012	2
39	2.47284	3.3196	296.057	2086.37	3	1012	2
39	2.47991	3.32703	300.929	2122.38	3	1012	2
39	2.48697	3.33399	305.881	2156.72	3	1012	2
39	2.49404	3.34036	310.915	2188.58	3	1012	2
39	2.5011	3.34599	316.03	2217.14	3	1012	2
39	2.50817	3.35074	321.23	2241.53	3	1012	2
39	2.51523	3.35447	326.515	2260.89	3	1012	2
39	2.5223	3.35705	331.887	2274.34	3	1012	2
39	2.52936	3.35832	337.347	2281.05	3	1012	2
39	2.53643	3.35818	342.896	2280.29	3	1012	2
39	2.54349	3.3566	348.536	2272.01	3	1012	2
39	2.55056	3.35365	354.269	2256.6	3	1012	2
39	2.55762	3.34938	360.096	2234.51	3	1012	2
79	1.49783	5.48006	30.4655	302033	3	1596	1
79	1.5049	5.41481	30.9816	259903	3	1596	1
79	1.51196	5.35114	31.5061	224457	3	1596	1
79	1.51903	5.28928	32.0392	194662	3	1596	1
79	1.5261	5.2295	32.5811	169630	3	1596	1
79	1.53316	5.17204	33.1319	148607	3	1596	1
79	1.54023	5.11715	33.6917	130962	3	1596	1
79	1.54729	5.06506	34.2607	116161	3	1596	1
79	1.55436	5.01593	34.839	103735	3	1596	1
79	1.56142	4.96978	35.4269	93276.9	3	1596	1
79	1.56849	4.92663	36.0243	84455.1	3	1596	1
79	1.57555	4.88651	36.6316	77002.5	3	1596	1
79	1.58262	4.84944	37.2488	70702.5	3	1596	1
79	1.58968	4.81544	37.8761	65378.9	3	1596	1
79	1.59675	4.78453	38.5137	60886.5	3	1596	1
79	1.60381	4.75658	39.1618	57092.3	3	1596	1
79	1.61088	4.73145	39.8205	53882.4	3	1596	1
79	1.61794	4.70898	40.49	51164.6	3	1596	1
79	1.62501	4.689	41.1705	48863.8	3	1596	1
79	1.63207	4.67134	41.8622	46917.3	3	1596	1
79	1.63914	4.65584	42.5652	45271.8	3	1596	1
79	1.6462	4.6423	43.2797	43882.5	3	1596	1
79	1.65327	4.63055	44.006	42711.3	3	1596	1
79	1.66034	4.62041	44.7441	41725.6	3	1596	1
79	1.6674	4.6117	45.4944	40896.8	3	1596	1
79	1.67447	4.60423	46.257	40199.7	3	1596	1
79	1.68153	4.59783	47.032	39611.6	3	1596	1
79	1.6886	4.59232	47.8198	39111.8	3	1596	1
79	1.69566	4.58752	48.6206	38681.7	3	1596	1
79	1.70273	4.58332	49.4344	38309.4	3	1596	1
79	1.70979	4.57964	50.2616	37986	3	1596	1
79	1.71686	4.57639	51.1024	37703.4	3	1596	1
79	1.72392	4.5735	51.9569	37453.6	3	1596	1
79	1.73099	4.57092	52.8255	37230.9	3	1596	1
79	1.73805	4.56867	53.7083	37039.1	3	1596	1
79	1.74512	4.56686	54.6056	36884.5	3	1596	1
79	1.75218	4.56555	55.5176	36773.4	3	1596	1
79	1.75925	4.56482	56.4446	36712.3	3	1596	1
79	1.76631	4.56477	57.3867	36707.8	3	1596	1
79	1.77338	4.56546	58.3444	36766.5	3	1596	1
79	1.78044	4.56699	59.3177	36895.6	3	1596	1
79	1.78751	4.56935	60.307	37096.5	3	1596	1
79	1.79458	4.57244	61.3125	37362.1	3	1596	1
79	1.80164	4.57617	62.3345	37684	3	1596	1
79	1.80871	4.58042	63.3733	38054.3	3	1596	1
79	1.81577	4.58507	64.4291	38464.6	3	1596	1
79	1.82284	4.59003	65.5022	38906.3	3	1596	1
79	1.8299	4.59518	66.593	39370.7	3	1596	1
79	1.83697	4.60045	67.7016	39851.3	3	1596	1
79	1.84403	4.60579	68.8284	40343.6	3	1596	1
79	1.8511	4.61113	69.9737	40843.3	3	1596	1
79	1.85816	4.61644	71.1377	41345.6	3	1596	1
79	1.86523	4.62166	72.3209	41845.4	3	1596	1
79	1.87229	4.62674	73.5235	42337.7	3	1596	1
79	1.87936	4.63163	74.7457	42817	3	1596	1
79	1.88642	4.63627	75.9881	43277.6	3	1596	1
79	1.89349	4.64063	77.2508	43713.8	3	1596	1
79	1.90055	4.64464	78.5342	44119.4	3	1596	1
79	1.90762	4.64826	79.8387	44488.4	3	1596	1
79	1.91468	4.65143	81.1646	44814.5	3	1596	1
79	1.92175	4.6541	82.5122	45091.4	3	1596	1
79	1.92882	4.65623	83.8819	45313	3	1596	1
79	1.93588	4.65776	85.2741	45473	3	1596	1
79	1.94295	4.65864	86.6891	45565.4	3	1596	1
79	1.95001	4.65883	88.1273	45585.1	3	1596	1
79	1.95708	4.65834	89.5891	45533	3	1596	1
79	1.96414	4.65719	91.0749	45412.7	3	1596	1
79	1.97121	4.65542	92.5851	45228.1	3	1596	1
79	1.97827	4.65306	94.12	44983.5	3	1596	1
79	1.98534	4.65015	95.6801	44683.1	3	1596	1
79	1.9924	4.64672	97.2658	44331.5	3	1596	1
79	1.99947	4.6428	98.8775	43933.2	3	1596	1
79	2.00653	4.63843	100.516	43492.8	3	1596	1
79	2.0136	4.63363	102.181	43014.9	3	1596	1
79	2.02066	4.62844	103.873	42504.1	3	1596	1
79	2.02773	4.6229	105.593	41964.8	3	1596	1
79	2.03479	4.61703	107.341	41401.4	3	1596	1
79	2.04186	4.61086	109.118	40818.1	3	1596	1
79	2.04892	4.60444	110.924	40219.1	3	1596	1
79	2.05599	4.5978	112.76	39608.2	3	1596	1
79	2.06305	4.59096	114.626	38989.2	3	1596	1
79	2.07012	4.58395	116.522	38365.7	3	1596	1
79	2.07719	4.57683	118.45	37741.1	3	1596	1
79	2.08425	4.5696	120.409	37118.5	3	1596	1
79	2.09132	4.56232	122.4	36501	3	1596	1
79	2.09838	4.555	124.424	35891.3	3	1596	1
79	2.10545	4.54769	126.481	35292.1	3	1596	1
79	2.11251	4.54041	128.572	34705.7	3	1596	1
79	2.11958	4.53321	130.697	34134.6	3	1596	1
79	2.12664	4.5261	132.857	33580.7	3	1596	1
79	2.13371	4.51913	135.053	33046	3	1596	1
79	2.14077	4.51233	137.284	32532.4	3	1596	1
79	2.14784	4.50573	139.552	32041.5	3	1596	1
79	2.1549	4.49936	141.858	31574.9	3	1596	1
79	2.16197	4.49325	144.201	31134.2	3	1596	1
79	2.16903	4.48745	146.582	30720.8	3	1596	1
79	2.1761	4.48197	149.003	30336	3	1596	1
79	2.18316	4.47686	151.463	29981.1	3	1596	1
79	2.19023	4.47215	153.964	29657.5	3	1596	1
79	2.19729	4.46787	156.505	29366.4	3	1596	1
79	2.20436	4.46404	159.088	29109.1	3	1596	1
79	2.21143	4.46072	161.714	28887.1	3	1596	1
79	2.21849	4.45792	164.383	28701.6	3	1596	1
79	2.22556	4.45568	167.095	28554.1	3	1596	1
79	2.23262	4.45404	169.852	28446.3	3	1596	1
79	2.23969	4.45302	172.655	28379.5	3	1596	1
79	2.24675	4.4526	175.503	28352	3	1596	1
79	2.25382	4.45271	178.398	28359.2	3	1596	1
79	2.26088	4.45328	181.34	28396.7	3	1596	1
79	2.26795	4.45425	184.331	28460.2	3	1596	1
79	2.27501	4.45555	187.37	28545.4	3	1596	1
79	2.28208	4.45711	190.46	28648	3	1596	1
79	2.28914	4.45886	193.6	28763.6	3	1596	1
79	2.29621	4.46073	196.792	28887.9	3	1596	1
79	2.30327	4.46266	200.036	29016.5	3	1596	1
79	2.31034	4.46458	203.333	29144.8	3	1596	1
79	2.3174	4.46641	206.685	29268.3	3	1596	1
79	2.32447	4.4681	210.091	29382.2	3	1596	1
79	2.33153	4.46957	213.553	29481.9	3	1596	1
79	2.3386	4.47076	217.072	29562.6	3	1596	1
79	2.34567	4.47159	220.649	29619.4	3	1596	1
79	2.35273	4.472	224.284	29647.6	3	1596	1
79	2.3598	4.47193	227.979	29642.5	3	1596	1
79	2.36686	4.4713	231.735	29599.3	3	1596	1
79	2.37393	4.47004	235.552	29513.8	3	1596	1
79	2.38099	4.46809	239.432	29381.6	3	1596	1
79	2.38806	4.46538	243.375	29198.9	3	1596	1
79	2.39512	4.46184	247.383	28961.9	3	1596	1
79	2.40219	4.45741	251.457	28667.6	3	1596	1
79	2.40925	4.45201	255.598	28313.3	3	1596	1
79	2.41632	4.44561	259.806	27899.7	3	1596	1
79	2.42338	4.43831	264.084	27434.6	3	1596	1
79	2.43045	4.43021	268.431	26927.2	3	1596	1
79	2.43751	4.42139	272.85	26386.1	3	1596	1
79	2.44458	4.41197	277.342	25819.7	3	1596	1
79	2.45164	4.40204	281.907	25236.1	3	1596	1
79	2.45871	4.3917	286.547	24642.5	3	1596	1
79	2.46577	4.38106	291.263	24045.9	3	1596	1
79	2.47284	4.37021	296.057	23452.7	3	1596	1
79	2.47991	4.35926	300.929	22868.5	3	1596	1
79	2.48697	4.3483	305.881	22298.6	3	1596	1
79	2.49404	4.33743	310.915	21747.7	3	1596	1
79	2.5011	4.32677	316.03	21220	3	1596	1
79	2.50817	4.31639	321.23	20719.2	3	1596	1
79	2.51523	4.30642	326.515	20248.6	3	1596	1
79	2.5223	4.29694	331.887	19811.4	3	1596	1
79	2.52936	4.28805	337.347	19410.3	3	1596	1
79	2.53643	4.27986	342.896	19047.5	3	1596	1
79	2.54349	4.27237	348.536	18721.8	3	1596	1
79	2.55056	4.26554	354.269	18429.8	3	1596	1
79	2.55762	4.25935	360.096	18168.7	3	1596	1
102	1.49783	6.07302	30.4655	1.1831e+06	3	721	1
102	1.5049	6.01708	30.9816	1.0401e+06	3	721	1
102	1.51196	5.96294	31.5061	918215	3	721	1
102	1.51903	5.91072	32.0392	814170	3	721	1
102	1.5261	5.86043	32.5811	725145	3	721	1
102	1.53316	5.81211	33.1319	648799	3	721	1
102	1.54023	5.76581	33.6917	583186	3	721	1
102	1.54729	5.72155	34.2607	526682	3	721	1
102	1.55436	5.67933	34.839	477886	3	721	1
102	1.56142	5.63907	35.4269	435582	3	721	1
102	1.56849	5.60072	36.0243	398767	3	721	1
102	1.57555	5.56421	36.6316	366611	3	721	1
102	1.58262	5.52946	37.2488	338425	3	721	1
102	1.58968	5.49642	37.8761	313634	3	721	1
102	1.59675	5.46502	38.5137	291756	3	721	1
102	1.60381	5.43516	39.1618	272370	3	721	1
102	1.61088	5.40674	39.8205	255117	3	721	1
102	1.61794	5.37966	40.49	239697	3	721	1
102	1.62501	5.35383	41.1705	225852	3	721	1
102	1.63207	5.32914	41.8622	213374	3	721	1
102	1.63914	5.30556	42.5652	202097	3	721	1
102	1.6462	5.28303	43.2797	191881	3	721	1
102	1.65327	5.26151	44.006	182601	3	721	1
102	1.66034	5.24093	44.7441	174152	3	721	1
102	1.6674	5.22126	45.4944	166439	3	721	1
102	1.67447	5.20244	46.257	159381	3	721	1
102	1.68153	5.18442	47.032	152904	3	721	1
102	1.6886	5.16716	47.8198	146945	3	721	1
102	1.69566	5.1506	48.6206	141448	3	721	1
102	1.70273	5.13472	49.4344	136368	3	721	1
102	1.70979	5.11948	50.2616	131666	3	721	1
102	1.71686	5.10486	51.1024	127308	3	721	1
102	1.72392	5.09084	51.9569	123264	3	721	1
102	1.73099	5.07739	52.8255	119505	3	721	1
102	1.73805	5.06449	53.7083	116006	3	721	1
102	1.74512	5.0521	54.6056	112745	3	721	1
102	1.75218	5.04021	55.5176	109700	3	721	1
102	1.75925	5.02873	56.4446	106838	3	721	1
102	1.76631	5.01754	57.3867	104120	3	721	1
102	1.77338	5.00651	58.3444	101510	3	721	1
102	1.78044	4.99553	59.3177	98974.4	3	721	1
102	1.78751	4.98446	60.307	96483.8	3	721	1
102	1.79458	4.97318	61.3125	94010.9	3	721	1
102	1.80164	4.96158	62.3345	91531.7	3	721	1
102	1.80871	4.94958	63.3733	89037.7	3	721	1
102	1.81577	4.93723	64.4291	86541.5	3	721	1
102	1.82284	4.92458	65.5022	84056.4	3	721	1
102	1.8299	4.91167	66.593	81594.6	3	721	1
102	1.83697	4.89855	67.7016	79167	3	721	1
102	1.84403	4.88527	68.8284	76783.4	3	721	1
102	1.8511	4.87188	69.9737	74452.1	3	721	1
102	1.85816	4.85841	71.1377	72178.3	3	721	1
102	1.86523	4.84489	72.3209	69965.7	3	721	1
102	1.87229	4.83135	73.5235	67817.5	3	721	1
102	1.87936	4.81781	74.7457	65736.3	3	721	1
102	1.88642	4.80431	75.9881	63724.3	3	721	1
102	1.89349	4.79088	77.2508	61783	3	721	1
102	1.90055	4.77753	78.5342	59913.8	3	721	1
102	1.90762	4.76432	79.8387	58117.6	3	721	1
102	1.91468	4.75125	81.1646	56394.9	3	721	1
102	1.92175	4.73836	82.5122	54746.1	3	721	1
102	1.92882	4.72568	83.8819	53171.1	3	721	1
102	1.93588	4.71324	85.2741	51669.7	3	721	1
102	1.94295	4.70107	86.6891	50241.7	3	721	1
102	1.95001	4.6892	88.1273	48886.5	3	721	1
102	1.95708	4.67765	89.5891	47603.5	3	721	1
102	1.96414	4.66645	91.0749	46391.8	3	721	1
102	1.97121	4.65562	92.5851	45249.1	3	721	1
102	1.97827	4.64516	94.12	44172.1	3	721	1
102	1.98534	4.63507	95.6801	43158	3	721	1
102	1.9924	4.62536	97.2658	42204.1	3	721	1
102	1.99947	4.61604	98.8775	41307.7	3	721	1
102	2.00653	4.60711	100.516	40466.6	3	721	1
102	2.0136	4.59857	102.181	39678.5	3	721	1
102	2.02066	4.59042	103.873	38941.5	3	721	1
102	2.02773	4.58268	105.593	38253.6	3	721	1
102	2.03479	4.57535	107.341	37613	3	721	1
102	2.04186	4.56843	109.118	37018.3	3	721	1
102	2.04892	4.56192	110.924	36468	3	721	1
102	2.05599	4.55584	112.76	35960.7	3	721	1
102	2.06305	4.55018	114.626	35495.2	3	721	1
102	2.07012	4.54495	116.522	35070.4	3	721	1
102	2.07719	4.54016	118.45	34685.5	3	721	1
102	2.08425	4.53581	120.409	34339.5	3	721	1
102	2.09132	4.5319	122.4	34031.7	3	721	1
102	2.09838	4.52844	124.424	33761.6	3	721	1
102	2.10545	4.52543	126.481	33528.6	3	721	1
102	2.11251	4.52288	128.572	33332.4	3	721	1
102	2.11958	4.52079	130.697	33172.6	3	721	1
102	2.12664	4.51917	132.857	33049.1	3	721	1
102	2.13371	4.51803	135.053	32961.9	3	721	1
102	2.14077	4.51735	137.284	32911	3	721	1
102	2.14784	4.51716	139.552	32896.5	3	721	1
102	2.1549	4.51746	141.858	32918.9	3	721	1
102	2.16197	4.51824	144.201	32978.5	3	721	1
102	2.16903	4.51953	146.582	33075.9	3	721	1
102	2.1761	4.52131	149.003	33211.8	3	721	1
102	2.18316	4.52359	151.463	33386.9	3	721	1
102	2.19023	4.52638	153.964	33602.3	3	721	1
102	2.19729	4.52969	156.505	33859.2	3	721	1
102	2.20436	4.53351	159.088	34158.6	3	721	1
102	2.21143	4.53786	161.714	34502.3	3	721	1
102	2.21849	4.54273	164.383	34891.7	3	721	1
102	2.22556	4.54814	167.095	35328.8	3	721	1
102	2.23262	4.55408	169.852	35815.5	3	721	1
102	2.23969	4.56057	172.655	36354.3	3	721	1
102	2.24675	4.5676	175.503	36947.5	3	721	1
102	2.25382	4.57518	178.398	37598	3	721	1
102	2.26088	4.5833	181.34	38308.2	3	721	1
102	2.26795	4.59195	184.331	39078.7	3	721	1
102	2.27501	4.60109	187.37	39910.1	3	721	1
102	2.28208	4.6107	190.46	40802.9	3	721	1
102	2.28914	4.62075	193.6	41757.7	3	721	1
102	2.29621	4.6312	196.792	42775	3	721	1
102	2.30327	4.64203	200.036	43855.5	3	721	1
102	2.31034	4.65322	203.333	44999.7	3	721	1
102	2.3174	4.66473	206.685	46208.2	3	721	1
102	2.32447	4.67653	210.091	47481.4	3	721	1
102	2.33153	4.6886	213.553	48819.6	3	721	1
102	2.3386	4.70091	217.072	50223.1	3	721	1
102	2.34567	4.71343	220.649	51692	3	721	1
102	2.35273	4.72613	224.284	53226.1	3	721	1
102	2.3598	4.73899	227.979	54825.1	3	721	1
102	2.36686	4.75197	231.735	56488.3	3	721	1
102	2.37393	4.76504	235.552	58215	3	721	1
102	2.38099	4.77819	239.432	60003.9	3	721	1
102	2.38806	4.79137	243.375	61853.4	3	721	1
102	2.39512	4.80457	247.383	63761.6	3	721	1
102	2.40219	4.81774	251.457	65726.1	3	721	1
102	2.40925	4.83088	255.598	67744	3	721	1
102	2.41632	4.84394	259.806	69812	3	721	1
102	2.42338	4.85688	264.084	71924.2	3	721	1
102	2.43045	4.86966	268.431	74071.4	3	721	1
102	2.43751	4.88221	272.85	76243.1	3	721	1
102	2.44458	4.89448	277.342	78427.7	3	721	1
102	2.45164	4.90641	281.907	80612.4	3	721	1
102	2.45871	4.91795	286.547	82783	3	721	1
102	2.46577	4.92904	291.263	84924.4	3	721	1
102	2.47284	4.93962	296.057	87020	3	721	1
102	2.47991	4.94965	300.929	89052.5	3	721	1
102	2.48697	4.95906	305.881	91003.3	3	721	1
102	2.49404	4.9678	310.915	92853.2	3	721	1
102	2.5011	4.97581	316.03	94582.2	3	721	1
102	2.50817	4.98304	321.23	96169.7	3	721	1
102	2.51523	4.98943	326.515	97595.3	3	721	1
102	2.5223	4.99493	331.887	98838.1	3	721	1
102	2.52936	4.99947	337.347	99878	3	721	1
102	2.53643	5.00302	342.896	100696	3	721	1
102	2.54349	5.00555	348.536	101285	3	721	1
102	2.55056	5.00713	354.269	101653	3	721	1
102	2.55762	5.00779	360.096	101809	3	721	1
175016	1.49783	5.5539	30.4655	358017	14	364	1
175016	1.5049	5.55079	30.9816	355456	14	364	1
175016	1.51196	5.54792	31.5061	353118	14	364	1
175016	1.51903	5.5453	32.0392	350992	14	364	1
175016	1.5261	5.54291	32.5811	349067	14	364	1
175016	1.53316	5.54075	33.1319	347335	14	364	1
175016	1.54023	5.53881	33.6917	345785	14	364	1
175016	1.54729	5.53708	34.2607	344409	14	364	1
175016	1.55436	5.53555	34.839	343199	14	364	1
175016	1.56142	5.53421	35.4269	342147	14	364	1
175016	1.56849	5.53307	36.0243	341244	14	364	1
175016	1.57555	5.5321	36.6316	340484	14	364	1
175016	1.58262	5.5313	37.2488	339859	14	364	1
175016	1.58968	5.53066	37.8761	339362	14	364	1
175016	1.59675	5.53018	38.5137	338987	14	364	1
175016	1.60381	5.52985	39.1618	338726	14	364	1
175016	1.61088	5.52965	39.8205	338573	14	364	1
175016	1.61794	5.52959	40.49	338521	14	364	1
175016	1.62501	5.52964	41.1705	338566	14	364	1
175016	1.63207	5.52981	41.8622	338699	14	364	1
175016	1.63914	5.53009	42.5652	338915	14	364	1
175016	1.6462	5.53047	43.2797	339208	14	364	1
175016	1.65327	5.53093	44.006	339572	14	364	1
175016	1.66034	5.53148	44.7441	340000	14	364	1
175016	1.6674	5.5321	45.4944	340487	14	364	1
175016	1.67447	5.53279	46.257	341026	14	364	1
175016	1.68153	5.53353	47.032	341612	14	364	1
175016	1.6886	5.53433	47.8198	342238	14	364	1
175016	1.69566	5.53517	48.6206	342898	14	364	1
175016	1.70273	5.53604	49.4344	343587	14	364	1
175016	1.70979	5.53693	50.2616	344297	14	364	1
175016	1.71686	5.53785	51.1024	345023	14	364	1
175016	1.72392	5.53877	51.9569	345757	14	364	1
175016	1.73099	5.5397	52.8255	346495	14	364	1
175016	1.73805	5.54062	53.7083	347229	14	364	1
175016	1.74512	5.54152	54.6056	347954	14	364	1
175016	1.75218	5.5424	55.5176	348661	14	364	1
175016	1.75925	5.54326	56.4446	349345	14	364	1
175016	1.76631	5.54407	57.3867	350000	14	364	1
175016	1.77338	5.54484	58.3444	350621	14	364	1
175016	1.78044	5.54556	59.3177	351207	14	364	1
175016	1.78751	5.54624	60.307	351756	14	364	1
175016	1.79458	5.54688	61.3125	352269	14	364	1
175016	1.80164	5.54746	62.3345	352743	14	364	1
175016	1.80871	5.548	63.3733	353179	14	364	1
175016	1.81577	5.54848	64.4291	353574	14	364	1
175016	1.82284	5.54892	65.5022	353929	14	364	1
175016	1.8299	5.5493	66.593	354242	14	364	1
175016	1.83697	5.54963	67.7016	354513	14	364	1
175016	1.84403	5.54991	68.8284	354740	14	364	1
175016	1.8511	5.55013	69.9737	354922	14	364	1
175016	1.85816	5.5503	71.1377	355059	14	364	1
175016	1.86523	5.55041	72.3209	355150	14	364	1
175016	1.87229	5.55047	73.5235	355193	14	364	1
175016	1.87936	5.55046	74.7457	355189	14	364	1
175016	1.88642	5.5504	75.9881	355137	14	364	1
175016	1.89349	5.55027	77.2508	355034	14	364	1
175016	1.90055	5.55009	78.5342	354882	14	364	1
175016	1.90762	5.54984	79.8387	354679	14	364	1
175016	1.91468	5.54952	81.1646	354424	14	364	1
175016	1.92175	5.54915	82.5122	354116	14	364	1
175016	1.92882	5.54871	83.8819	353756	14	364	1
175016	1.93588	5.5482	85.2741	353342	14	364	1
175016	1.94295	5.54762	86.6891	352874	14	364	1
175016	1.95001	5.54698	88.1273	352351	14	364	1
175016	1.95708	5.54626	89.5891	351773	14	364	1
175016	1.96414	5.54548	91.0749	351140	14	364	1
175016	1.97121	5.54463	92.5851	350451	14	364	1
175016	1.97827	5.5437	94.12	349706	14	364	1
175016	1.98534	5.54271	95.6801	348904	14	364	1
175016	1.9924	5.54164	97.2658	348047	14	364	1
175016	1.99947	5.5405	98.8775	347133	14	364	1
175016	2.00653	5.53928	100.516	346162	14	364	1
175016	2.0136	5.53799	102.181	345134	14	364	1
175016	2.02066	5.53662	103.873	344050	14	364	1
175016	2.02773	5.53518	105.593	342909	14	364	1
175016	2.03479	5.53366	107.341	341711	14	364	1
175016	2.04186	5.53206	109.118	340456	14	364	1
175016	2.04892	5.53039	110.924	339144	14	364	1
175016	2.05599	5.52863	112.76	337776	14	364	1
175016	2.06305	5.52679	114.626	336352	14	364	1
175016	2.07012	5.52488	116.522	334871	14	364	1
175016	2.07719	5.52288	118.45	333334	14	364	1
175016	2.08425	5.5208	120.409	331741	14	364	1
175016	2.09132	5.51864	122.4	330093	14	364	1
175016	2.09838	5.51639	124.424	328390	14	364	1
175016	2.10545	5.51406	126.481	326633	14	364	1
175016	2.11251	5.51164	128.572	324821	14	364	1
175016	2.11958	5.50914	130.697	322955	14	364	1
175016	2.12664	5.50655	132.857	321036	14	364	1
175016	2.13371	5.50388	135.053	319064	14	364	1
175016	2.14077	5.50112	137.284	317040	14	364	1
175016	2.14784	5.49826	139.552	314964	14	364	1
175016	2.1549	5.49532	141.858	312838	14	364	1
175016	2.16197	5.49229	144.201	310661	14	364	1
175016	2.16903	5.48916	146.582	308434	14	364	1
175016	2.1761	5.48595	149.003	306159	14	364	1
175016	2.18316	5.48264	151.463	303836	14	364	1
175016	2.19023	5.47924	153.964	301466	14	364	1
175016	2.19729	5.47575	156.505	299050	14	364	1
175016	2.20436	5.47216	159.088	296589	14	364	1
175016	2.21143	5.46847	161.714	294083	14	364	1
175016	2.21849	5.46469	164.383	291533	14	364	1
175016	2.22556	5.46081	167.095	288942	14	364	1
175016	2.23262	5.45684	169.852	286309	14	364	1
175016	2.23969	5.45277	172.655	283639	14	364	1
175016	2.24675	5.44862	175.503	280941	14	364	1
175016	2.25382	5.4444	178.398	278225	14	364	1
175016	2.26088	5.44012	181.34	275500	14	364	1
175016	2.26795	5.43581	184.331	272775	14	364	1
175016	2.27501	5.43146	187.37	270058	14	364	1
175016	2.28208	5.42709	190.46	267357	14	364	1
175016	2.28914	5.42272	193.6	264681	14	364	1
175016	2.29621	5.41836	196.792	262037	14	364	1
175016	2.30327	5.41402	200.036	259432	14	364	1
175016	2.31034	5.40972	203.333	256873	14	364	1
175016	2.3174	5.40546	206.685	254366	14	364	1
175016	2.32447	5.40126	210.091	251919	14	364	1
175016	2.33153	5.39714	213.553	249537	14	364	1
175016	2.3386	5.3931	217.072	247227	14	364	1
175016	2.34567	5.38916	220.649	244993	14	364	1
175016	2.35273	5.38532	224.284	242841	14	364	1
175016	2.3598	5.38162	227.979	240778	14	364	1
175016	2.36686	5.37805	231.735	238807	14	364	1
175016	2.37393	5.37463	235.552	236933	14	364	1
175016	2.38099	5.37137	239.432	235163	14	364	1
175016	2.38806	5.36829	243.375	233500	14	364	1
175016	2.39512	5.36539	247.383	231949	14	364	1
175016	2.40219	5.3627	251.457	230515	14	364	1
175016	2.40925	5.36022	255.598	229202	14	364	1
175016	2.41632	5.35796	259.806	228011	14	364	1
175016	2.42338	5.3559	264.084	226936	14	364	1
175016	2.43045	5.35405	268.431	225968	14	364	1
175016	2.43751	5.35238	272.85	225102	14	364	1
175016	2.44458	5.35089	277.342	224332	14	364	1
175016	2.45164	5.34957	281.907	223652	14	364	1
175016	2.45871	5.34841	286.547	223055	14	364	1
175016	2.46577	5.3474	291.263	222537	14	364	1
175016	2.47284	5.34653	296.057	222091	14	364	1
175016	2.47991	5.34579	300.929	221713	14	364	1
175016	2.48697	5.34517	305.881	221396	14	364	1
175016	2.49404	5.34466	310.915	221136	14	364	1
175016	2.5011	5.34425	316.03	220928	14	364	1
175016	2.50817	5.34393	321.23	220766	14	364	1
175016	2.51523	5.3437	326.515	220645	14	364	1
175016	2.5223	5.34353	331.887	220560	14	364	1
175016	2.52936	5.34342	337.347	220507	14	364	1
175016	2.53643	5.34337	342.896	220480	14	364	1
175016	2.54349	5.34336	348.536	220473	14	364	1
175016	2.55056	5.34337	354.269	220482	14	364	1
175016	2.55762	5.34341	360.096	220500	14	364	1
175032	1.49783	4.06883	30.4655	11716.5	14	2852	2
175032	1.5049	4.03902	30.9816	10939.1	14	2852	2
175032	1.51196	4.01009	31.5061	10234.2	14	2852	2
175032	1.51903	3.98204	32.0392	9593.83	14	2852	2
175032	1.5261	3.95484	32.5811	9011.31	14	2852	2
175032	1.53316	3.92848	33.1319	8480.58	14	2852	2
175032	1.54023	3.90295	33.6917	7996.33	14	2852	2
175032	1.54729	3.87823	34.2607	7553.87	14	2852	2
175032	1.55436	3.85431	34.839	7149.03	14	2852	2
175032	1.56142	3.83117	35.4269	6778.13	14	2852	2
175032	1.56849	3.80881	36.0243	6437.89	14	2852	2
175032	1.57555	3.7872	36.6316	6125.39	14	2852	2
175032	1.58262	3.76634	37.2488	5838.03	14	2852	2
175032	1.58968	3.7462	37.8761	5573.48	14	2852	2
175032	1.59675	3.72678	38.5137	5329.67	14	2852	2
175032	1.60381	3.70806	39.1618	5104.75	14	2852	2
175032	1.61088	3.69002	39.8205	4897.04	14	2852	2
175032	1.61794	3.67266	40.49	4705.05	14	2852	2
175032	1.62501	3.65595	41.1705	4527.43	14	2852	2
175032	1.63207	3.63988	41.8622	4362.96	14	2852	2
175032	1.63914	3.62444	42.5652	4210.56	14	2852	2
175032	1.6462	3.60962	43.2797	4069.24	14	2852	2
175032	1.65327	3.5954	44.006	3938.1	14	2852	2
175032	1.66034	3.58176	44.7441	3816.33	14	2852	2
175032	1.6674	3.56869	45.4944	3703.19	14	2852	2
175032	1.67447	3.55618	46.257	3598.02	14	2852	2
175032	1.68153	3.54422	47.032	3500.22	14	2852	2
175032	1.6886	3.53278	47.8198	3409.22	14	2852	2
175032	1.69566	3.52186	48.6206	3324.53	14	2852	2
175032	1.70273	3.51144	49.4344	3245.68	14	2852	2
175032	1.70979	3.5015	50.2616	3172.25	14	2852	2
175032	1.71686	3.49204	51.1024	3103.86	14	2852	2
175032	1.72392	3.48304	51.9569	3040.14	14	2852	2
175032	1.73099	3.47448	52.8255	2980.78	14	2852	2
175032	1.73805	3.46634	53.7083	2925.46	14	2852	2
175032	1.74512	3.45863	54.6056	2873.92	14	2852	2
175032	1.75218	3.45131	55.5176	2825.89	14	2852	2
175032	1.75925	3.44438	56.4446	2781.15	14	2852	2
175032	1.76631	3.43784	57.3867	2739.55	14	2852	2
175032	1.77338	3.43169	58.3444	2701.06	14	2852	2
175032	1.78044	3.42596	59.3177	2665.64	14	2852	2
175032	1.78751	3.42066	60.307	2633.29	14	2852	2
175032	1.79458	3.4158	61.3125	2603.96	14	2852	2
175032	1.80164	3.4114	62.3345	2577.67	14	2852	2
175032	1.80871	3.40746	63.3733	2554.4	14	2852	2
175032	1.81577	3.404	64.4291	2534.15	14	2852	2
175032	1.82284	3.40104	65.5022	2516.94	14	2852	2
175032	1.8299	3.3986	66.593	2502.78	14	2852	2
175032	1.83697	3.39667	67.7016	2491.72	14	2852	2
175032	1.84403	3.39529	68.8284	2483.77	14	2852	2
175032	1.8511	3.39445	69.9737	2479	14	2852	2
175032	1.85816	3.39418	71.1377	2477.47	14	2852	2
175032	1.86523	3.39449	72.3209	2479.24	14	2852	2
175032	1.87229	3.3954	73.5235	2484.4	14	2852	2
175032	1.87936	3.39691	74.7457	2493.06	14	2852	2
175032	1.88642	3.39904	75.9881	2505.33	14	2852	2
175032	1.89349	3.4018	77.2508	2521.35	14	2852	2
175032	1.90055	3.40522	78.5342	2541.25	14	2852	2
175032	1.90762	3.4093	79.8387	2565.23	14	2852	2
175032	1.91468	3.41405	81.1646	2593.47	14	2852	2
175032	1.92175	3.41949	82.5122	2626.19	14	2852	2
175032	1.92882	3.42564	83.8819	2663.64	14	2852	2
175032	1.93588	3.4325	85.2741	2706.08	14	2852	2
175032	1.94295	3.4401	86.6891	2753.85	14	2852	2
175032	1.95001	3.44844	88.1273	2807.26	14	2852	2
175032	1.95708	3.45754	89.5891	2866.73	14	2852	2
175032	1.96414	3.46741	91.0749	2932.66	14	2852	2
175032	1.97121	3.47807	92.5851	3005.56	14	2852	2
175032	1.97827	3.48953	94.12	3085.92	14	2852	2
175032	1.98534	3.50176	95.6801	3174.1	14	2852	2
175032	1.9924	3.51473	97.2658	3270.34	14	2852	2
175032	1.99947	3.52839	98.8775	3374.91	14	2852	2
175032	2.00653	3.54271	100.516	3488.09	14	2852	2
175032	2.0136	3.55765	102.181	3610.21	14	2852	2
175032	2.02066	3.57317	103.873	3741.59	14	2852	2
175032	2.02773	3.58923	105.593	3882.56	14	2852	2
175032	2.03479	3.60579	107.341	4033.48	14	2852	2
175032	2.04186	3.62281	109.118	4194.72	14	2852	2
175032	2.04892	3.64025	110.924	4366.63	14	2852	2
175032	2.05599	3.65807	112.76	4549.59	14	2852	2
175032	2.06305	3.67623	114.626	4743.94	14	2852	2
175032	2.07012	3.6947	116.522	4950.05	14	2852	2
175032	2.07719	3.71343	118.45	5168.25	14	2852	2
175032	2.08425	3.73238	120.409	5398.85	14	2852	2
175032	2.09132	3.75152	122.4	5642.14	14	2852	2
175032	2.09838	3.77081	124.424	5898.36	14	2852	2
175032	2.10545	3.7902	126.481	6167.72	14	2852	2
175032	2.11251	3.80965	128.572	6450.38	14	2852	2
175032	2.11958	3.82914	130.697	6746.4	14	2852	2
175032	2.12664	3.84861	132.857	7055.81	14	2852	2
175032	2.13371	3.86803	135.053	7378.53	14	2852	2
175032	2.14077	3.88736	137.284	7714.39	14	2852	2
175032	2.14784	3.90656	139.552	8063.12	14	2852	2
175032	2.1549	3.92559	141.858	8424.32	14	2852	2
175032	2.16197	3.94441	144.201	8797.45	14	2852	2
175032	2.16903	3.96298	146.582	9181.86	14	2852	2
175032	2.1761	3.98126	149.003	9576.71	14	2852	2
175032	2.18316	3.99922	151.463	9981.01	14	2852	2
175032	2.19023	4.01681	153.964	10393.6	14	2852	2
175032	2.19729	4.03399	156.505	10813.1	14	2852	2
175032	2.20436	4.05073	159.088	11238	14	2852	2
175032	2.21143	4.06698	161.714	11666.6	14	2852	2
175032	2.21849	4.08271	164.383	12097	14	2852	2
175032	2.22556	4.09788	167.095	12526.9	14	2852	2
175032	2.23262	4.11244	169.852	12954.1	14	2852	2
175032	2.23969	4.12636	172.655	13376.1	14	2852	2
175032	2.24675	4.13962	175.503	13790.9	14	2852	2
175032	2.25382	4.1522	178.398	14196.2	14	2852	2
175032	2.26088	4.16408	181.34	14589.8	14	2852	2
175032	2.26795	4.17524	184.331	14969.5	14	2852	2
175032	2.27501	4.18566	187.37	15333	14	2852	2
175032	2.28208	4.19532	190.46	15677.9	14	2852	2
175032	2.28914	4.2042	193.6	16001.9	14	2852	2
175032	2.29621	4.21229	196.792	16302.7	14	2852	2
175032	2.30327	4.21956	200.036	16578	14	2852	2
175032	2.31034	4.22599	203.333	16825.5	14	2852	2
175032	2.3174	4.23158	206.685	17043.2	14	2852	2
175032	2.32447	4.23629	210.091	17229	14	2852	2
175032	2.33153	4.2401	213.553	17381.2	14	2852	2
175032	2.3386	4.24301	217.072	17497.9	14	2852	2
175032	2.34567	4.24499	220.649	17577.7	14	2852	2
175032	2.35273	4.24601	224.284	17619.4	14	2852	2
175032	2.3598	4.24607	227.979	17621.7	14	2852	2
175032	2.36686	4.24514	231.735	17584.1	14	2852	2
175032	2.37393	4.24321	235.552	17505.9	14	2852	2
175032	2.38099	4.24025	239.432	17386.9	14	2852	2
175032	2.38806	4.23624	243.375	17227.2	14	2852	2
175032	2.39512	4.23117	247.383	17027.3	14	2852	2
175032	2.40219	4.22502	251.457	16787.7	14	2852	2
175032	2.40925	4.21776	255.598	16509.5	14	2852	2
175032	2.41632	4.20939	259.806	16194.2	14	2852	2
175032	2.42338	4.19995	264.084	15846	14	2852	2
175032	2.43045	4.18958	268.431	15472.2	14	2852	2
175032	2.43751	4.17844	272.85	15080.2	14	2852	2
175032	2.44458	4.16666	277.342	14676.7	14	2852	2
175032	2.45164	4.15439	281.907	14267.9	14	2852	2
175032	2.45871	4.14178	286.547	13859.5	14	2852	2
175032	2.46577	4.12897	291.263	13456.7	14	2852	2
175032	2.47284	4.11611	296.057	13064	14	2852	2
175032	2.47991	4.10334	300.929	12685.5	14	2852	2
175032	2.48697	4.09081	305.881	12324.7	14	2852	2
175032	2.49404	4.07867	310.915	11984.8	14	2852	2
175032	2.5011	4.06705	316.03	11668.4	14	2852	2
175032	2.50817	4.05611	321.23	11378.1	14	2852	2
175032	2.51523	4.04598	326.515	11115.9	14	2852	2
175032	2.5223	4.03683	331.887	10884	14	2852	2
175032	2.52936	4.02878	337.347	10684.1	14	2852	2
175032	2.53643	4.02186	342.896	10515.3	14	2852	2
175032	2.54349	4.01597	348.536	10373.6	14	2852	2
175032	2.55056	4.01099	354.269	10255.2	14	2852	2
175032	2.55762	4.00679	360.096	10156.5	14	2852	2
175038	1.49783	4.52605	30.4655	33576.9	21	3353	2
175038	1.5049	4.48564	30.9816	30593.4	21	3353	2
175038	1.51196	4.44693	31.5061	27984.6	21	3353	2
175038	1.51903	4.40988	32.0392	25695.9	21	3353	2
175038	1.5261	4.37443	32.5811	23681.5	21	3353	2
175038	1.53316	4.34053	33.1319	21903.2	21	3353	2
175038	1.54023	4.30813	33.6917	20328.4	21	3353	2
175038	1.54729	4.27717	34.2607	18929.9	21	3353	2
175038	1.55436	4.24762	34.839	17684.4	21	3353	2
175038	1.56142	4.21941	35.4269	16572.2	21	3353	2
175038	1.56849	4.19249	36.0243	15576.3	21	3353	2
175038	1.57555	4.16682	36.6316	14682.2	21	3353	2
175038	1.58262	4.14234	37.2488	13877.5	21	3353	2
175038	1.58968	4.119	37.8761	13151.4	21	3353	2
175038	1.59675	4.09676	38.5137	12494.6	21	3353	2
175038	1.60381	4.07555	39.1618	11899.1	21	3353	2
175038	1.61088	4.05533	39.8205	11357.7	21	3353	2
175038	1.61794	4.03605	40.49	10864.4	21	3353	2
175038	1.62501	4.01765	41.1705	10413.7	21	3353	2
175038	1.63207	4.00009	41.8622	10001	21	3353	2
175038	1.63914	3.98331	42.5652	9621.88	21	3353	2
175038	1.6462	3.96726	43.2797	9272.79	21	3353	2
175038	1.65327	3.95189	44.006	8950.39	21	3353	2
175038	1.66034	3.93715	44.7441	8651.72	21	3353	2
175038	1.6674	3.92299	45.4944	8374.18	21	3353	2
175038	1.67447	3.90936	46.257	8115.39	21	3353	2
175038	1.68153	3.89621	47.032	7873.22	21	3353	2
175038	1.6886	3.88348	47.8198	7645.76	21	3353	2
175038	1.69566	3.87112	48.6206	7431.26	21	3353	2
175038	1.70273	3.85909	49.4344	7228.15	21	3353	2
175038	1.70979	3.84733	50.2616	7034.99	21	3353	2
175038	1.71686	3.83578	51.1024	6850.46	21	3353	2
175038	1.72392	3.82441	51.9569	6673.37	21	3353	2
175038	1.73099	3.81316	52.8255	6502.63	21	3353	2
175038	1.73805	3.80197	53.7083	6337.23	21	3353	2
175038	1.74512	3.7908	54.6056	6176.26	21	3353	2
175038	1.75218	3.77959	55.5176	6018.89	21	3353	2
175038	1.75925	3.76829	56.4446	5864.35	21	3353	2
175038	1.76631	3.75685	57.3867	5711.85	21	3353	2
175038	1.77338	3.7452	58.3444	5560.58	21	3353	2
175038	1.78044	3.73326	59.3177	5409.81	21	3353	2
175038	1.78751	3.72098	60.307	5258.89	21	3353	2
175038	1.79458	3.70827	61.3125	5107.27	21	3353	2
175038	1.80164	3.69509	62.3345	4954.48	21	3353	2
175038	1.80871	3.68134	63.3733	4800.14	21	3353	2
175038	1.81577	3.66698	64.4291	4643.96	21	3353	2
175038	1.82284	3.65193	65.5022	4485.74	21	3353	2
175038	1.8299	3.63612	66.593	4325.36	21	3353	2
175038	1.83697	3.61949	67.7016	4162.8	21	3353	2
175038	1.84403	3.60197	68.8284	3998.13	21	3353	2
175038	1.8511	3.58348	69.9737	3831.48	21	3353	2
175038	1.85816	3.56397	71.1377	3663.09	21	3353	2
175038	1.86523	3.54336	72.3209	3493.27	21	3353	2
175038	1.87229	3.52158	73.5235	3322.4	21	3353	2
175038	1.87936	3.49858	74.7457	3150.93	21	3353	2
175038	1.88642	3.47427	75.9881	2979.38	21	3353	2
175038	1.89349	3.4486	77.2508	2808.3	21	3353	2
175038	1.90055	3.42149	78.5342	2638.31	21	3353	2
175038	1.90762	3.39288	79.8387	2470.03	21	3353	2
175038	1.91468	3.36269	81.1646	2304.13	21	3353	2
175038	1.92175	3.33087	82.5122	2141.26	21	3353	2
175038	1.92882	3.29734	83.8819	1982.09	21	3353	2
175038	1.93588	3.26206	85.2741	1827.37	21	3353	2
175038	1.94295	3.22512	86.6891	1678.28	21	3353	2
175038	1.95001	3.18665	88.1273	1535.93	21	3353	2
175038	1.95708	3.14678	89.5891	1401.11	21	3353	2
175038	1.96414	3.10564	91.0749	1274.39	21	3353	2
175038	1.97121	3.06337	92.5851	1156.09	21	3353	2
175038	1.97827	3.02008	94.12	1046.33	21	3353	2
175038	1.98534	2.97592	95.6801	945.072	21	3353	2
175038	1.9924	2.93102	97.2658	852.137	21	3353	2
175038	1.99947	2.8855	98.8775	767.243	21	3353	2
175038	2.00653	2.83949	100.516	690.026	21	3353	2
175038	2.0136	2.79314	102.181	620.066	21	3353	2
175038	2.02066	2.74656	103.873	556.902	21	3353	2
175038	2.02773	2.69989	105.593	500.057	21	3353	2
175038	2.03479	2.65326	107.341	449.045	21	3353	2
175038	2.04186	2.60679	109.118	403.384	21	3353	2
175038	2.04892	2.56063	110.924	362.608	21	3353	2
175038	2.05599	2.5149	112.76	326.269	21	3353	2
175038	2.06305	2.46974	114.626	293.943	21	3353	2
175038	2.07012	2.42527	116.522	265.235	21	3353	2
175038	2.07719	2.38162	118.45	239.778	21	3353	2
175038	2.08425	2.33892	120.409	217.234	21	3353	2
175038	2.09132	2.29731	122.4	197.296	21	3353	2
175038	2.09838	2.25692	124.424	179.685	21	3353	2
175038	2.10545	2.21788	126.481	164.15	21	3353	2
175038	2.11251	2.18031	128.572	150.465	21	3353	2
175038	2.11958	2.14436	130.697	138.43	21	3353	2
175038	2.12664	2.11014	132.857	127.866	21	3353	2
175038	2.13371	2.07779	135.053	118.616	21	3353	2
175038	2.14077	2.04744	137.284	110.544	21	3353	2
175038	2.14784	2.01923	139.552	103.528	21	3353	2
175038	2.1549	1.99328	141.858	97.4647	21	3353	2
175038	2.16197	1.96972	144.201	92.2661	21	3353	2
175038	2.16903	1.94869	146.582	87.8569	21	3353	2
175038	2.1761	1.93031	149.003	84.1754	21	3353	2
175038	2.18316	1.91472	151.463	81.1719	21	3353	2
175038	2.19023	1.90205	153.964	78.8085	21	3353	2
175038	2.19729	1.89242	156.505	77.059	21	3353	2
175038	2.20436	1.88598	159.088	75.9087	21	3353	2
175038	2.21143	1.88284	161.714	75.3549	21	3353	2
175038	2.21849	1.88314	164.383	75.408	21	3353	2
175038	2.22556	1.88701	167.095	76.0924	21	3353	2
175038	2.23262	1.89456	169.852	77.4447	21	3353	2
175038	2.23969	1.90564	172.655	79.4717	21	3353	2
175038	2.24675	1.91993	175.503	82.1637	21	3353	2
175038	2.25382	1.93711	178.398	85.5196	21	3353	2
175038	2.26088	1.95687	181.34	89.5453	21	3353	2
175038	2.26795	1.97887	184.331	94.2507	21	3353	2
175038	2.27501	2.0028	187.37	99.6471	21	3353	2
175038	2.28208	2.02835	190.46	105.744	21	3353	2
175038	2.28914	2.05518	193.6	112.548	21	3353	2
175038	2.29621	2.08299	196.792	120.056	21	3353	2
175038	2.30327	2.11144	200.036	128.254	21	3353	2
175038	2.31034	2.14023	203.333	137.112	21	3353	2
175038	2.3174	2.16903	206.685	146.581	21	3353	2
175038	2.32447	2.19752	210.091	156.587	21	3353	2
175038	2.33153	2.22538	213.553	167.028	21	3353	2
175038	2.3386	2.25229	217.072	177.769	21	3353	2
175038	2.34567	2.27794	220.649	188.643	21	3353	2
175038	2.35273	2.30199	224.284	199.444	21	3353	2
175038	2.3598	2.32414	227.979	209.93	21	3353	2
175038	2.36686	2.34406	231.735	219.829	21	3353	2
175038	2.37393	2.36143	235.552	228.841	21	3353	2
175038	2.38099	2.37593	239.432	236.645	21	3353	2
175038	2.38806	2.38724	243.375	242.916	21	3353	2
175038	2.39512	2.39505	247.383	247.34	21	3353	2
175038	2.40219	2.39902	251.457	249.624	21	3353	2
175038	2.40925	2.39894	255.598	249.574	21	3353	2
175038	2.41632	2.39505	259.806	247.344	21	3353	2
175038	2.42338	2.38784	264.084	243.251	21	3353	2
175038	2.43045	2.37774	268.431	237.637	21	3353	2
175038	2.43751	2.36521	272.85	230.854	21	3353	2
175038	2.44458	2.35073	277.342	223.246	21	3353	2
175038	2.45164	2.33472	281.907	215.135	21	3353	2
175038	2.45871	2.31767	286.547	206.812	21	3353	2
175038	2.46577	2.30002	291.263	198.535	21	3353	2
175038	2.47284	2.28223	296.057	190.526	21	3353	2
175038	2.47991	2.26475	300.929	182.973	21	3353	2
175038	2.48697	2.24805	305.881	176.032	21	3353	2
175038	2.49404	2.23258	310.915	169.836	21	3353	2
175038	2.5011	2.21879	316.03	164.499	21	3353	2
175038	2.50817	2.20715	321.23	160.121	21	3353	2
175038	2.51523	2.19811	326.515	156.801	21	3353	2
175038	2.5223	2.19212	331.887	154.641	21	3353	2
175038	2.52936	2.18962	337.347	153.746	21	3353	2
175038	2.53643	2.19052	342.896	154.068	21	3353	2
175038	2.54349	2.1944	348.536	155.458	21	3353	2
175038	2.55056	2.2008	354.269	157.781	21	3353	2
175038	2.55762	2.20928	360.096	160.913	21	3353	2
175067	1.49783	5.79891	30.4655	629375	20	516	1
175067	1.5049	5.78066	30.9816	603477	20	516	1
175067	1.51196	5.76271	31.5061	579039	20	516	1
175067	1.51903	5.74505	32.0392	555965	20	516	1
175067	1.5261	5.72768	32.5811	534167	20	516	1
175067	1.53316	5.71059	33.1319	513562	20	516	1
175067	1.54023	5.69379	33.6917	494074	20	516	1
175067	1.54729	5.67727	34.2607	475633	20	516	1
175067	1.55436	5.66103	34.839	458173	20	516	1
175067	1.56142	5.64506	35.4269	441633	20	516	1
175067	1.56849	5.62937	36.0243	425957	20	516	1
175067	1.57555	5.61394	36.6316	411091	20	516	1
175067	1.58262	5.59878	37.2488	396987	20	516	1
175067	1.58968	5.58388	37.8761	383598	20	516	1
175067	1.59675	5.56924	38.5137	370883	20	516	1
175067	1.60381	5.55485	39.1618	358801	20	516	1
175067	1.61088	5.54072	39.8205	347315	20	516	1
175067	1.61794	5.52685	40.49	336391	20	516	1
175067	1.62501	5.51321	41.1705	325996	20	516	1
175067	1.63207	5.49983	41.8622	316101	20	516	1
175067	1.63914	5.48668	42.5652	306676	20	516	1
175067	1.6462	5.47377	43.2797	297696	20	516	1
175067	1.65327	5.4611	44.006	289135	20	516	1
175067	1.66034	5.44866	44.7441	280971	20	516	1
175067	1.6674	5.43645	45.4944	273182	20	516	1
175067	1.67447	5.42447	46.257	265747	20	516	1
175067	1.68153	5.41271	47.032	258648	20	516	1
175067	1.6886	5.40117	47.8198	251866	20	516	1
175067	1.69566	5.38985	48.6206	245385	20	516	1
175067	1.70273	5.37874	49.4344	239189	20	516	1
175067	1.70979	5.36785	50.2616	233262	20	516	1
175067	1.71686	5.35716	51.1024	227592	20	516	1
175067	1.72392	5.34668	51.9569	222165	20	516	1
175067	1.73099	5.3364	52.8255	216968	20	516	1
175067	1.73805	5.32632	53.7083	211990	20	516	1
175067	1.74512	5.31643	54.6056	207220	20	516	1
175067	1.75218	5.30674	55.5176	202647	20	516	1
175067	1.75925	5.29724	56.4446	198263	20	516	1
175067	1.76631	5.28793	57.3867	194057	20	516	1
175067	1.77338	5.2788	58.3444	190021	20	516	1
175067	1.78044	5.26986	59.3177	186146	20	516	1
175067	1.78751	5.26109	60.307	182425	20	516	1
175067	1.79458	5.2525	61.3125	178852	20	516	1
175067	1.80164	5.24408	62.3345	175420	20	516	1
175067	1.80871	5.23584	63.3733	172124	20	516	1
175067	1.81577	5.22778	64.4291	168959	20	516	1
175067	1.82284	5.2199	65.5022	165921	20	516	1
175067	1.8299	5.2122	66.593	163005	20	516	1
175067	1.83697	5.20468	67.7016	160206	20	516	1
175067	1.84403	5.19734	68.8284	157520	20	516	1
175067	1.8511	5.19018	69.9737	154944	20	516	1
175067	1.85816	5.1832	71.1377	152474	20	516	1
175067	1.86523	5.1764	72.3209	150106	20	516	1
175067	1.87229	5.16978	73.5235	147836	20	516	1
175067	1.87936	5.16335	74.7457	145663	20	516	1
175067	1.88642	5.1571	75.9881	143581	20	516	1
175067	1.89349	5.15104	77.2508	141590	20	516	1
175067	1.90055	5.14515	78.5342	139685	20	516	1
175067	1.90762	5.13946	79.8387	137865	20	516	1
175067	1.91468	5.13395	81.1646	136126	20	516	1
175067	1.92175	5.12862	82.5122	134467	20	516	1
175067	1.92882	5.12348	83.8819	132886	20	516	1
175067	1.93588	5.11853	85.2741	131379	20	516	1
175067	1.94295	5.11375	86.6891	129942	20	516	1
175067	1.95001	5.10915	88.1273	128572	20	516	1
175067	1.95708	5.10471	89.5891	127264	20	516	1
175067	1.96414	5.10042	91.0749	126014	20	516	1
175067	1.97121	5.09628	92.5851	124818	20	516	1
175067	1.97827	5.09227	94.12	123671	20	516	1
175067	1.98534	5.08839	95.6801	122572	20	516	1
175067	1.9924	5.08463	97.2658	121515	20	516	1
175067	1.99947	5.08098	98.8775	120498	20	516	1
175067	2.00653	5.07744	100.516	119518	20	516	1
175067	2.0136	5.07398	102.181	118571	20	516	1
175067	2.02066	5.07061	103.873	117655	20	516	1
175067	2.02773	5.06732	105.593	116766	20	516	1
175067	2.03479	5.06409	107.341	115902	20	516	1
175067	2.04186	5.06093	109.118	115060	20	516	1
175067	2.04892	5.05781	110.924	114237	20	516	1
175067	2.05599	5.05474	112.76	113431	20	516	1
175067	2.06305	5.05169	114.626	112640	20	516	1
175067	2.07012	5.04868	116.522	111860	20	516	1
175067	2.07719	5.04568	118.45	111090	20	516	1
175067	2.08425	5.04268	120.409	110327	20	516	1
175067	2.09132	5.03969	122.4	109569	20	516	1
175067	2.09838	5.03669	124.424	108813	20	516	1
175067	2.10545	5.03366	126.481	108059	20	516	1
175067	2.11251	5.03062	128.572	107303	20	516	1
175067	2.11958	5.02753	130.697	106544	20	516	1
175067	2.12664	5.0244	132.857	105779	20	516	1
175067	2.13371	5.02122	135.053	105007	20	516	1
175067	2.14077	5.01798	137.284	104226	20	516	1
175067	2.14784	5.01467	139.552	103434	20	516	1
175067	2.1549	5.01128	141.858	102630	20	516	1
175067	2.16197	5.0078	144.201	101811	20	516	1
175067	2.16903	5.00423	146.582	100977	20	516	1
175067	2.1761	5.00055	149.003	100126	20	516	1
175067	2.18316	4.99676	151.463	99255.6	20	516	1
175067	2.19023	4.99285	153.964	98365.7	20	516	1
175067	2.19729	4.98881	156.505	97454.7	20	516	1
175067	2.20436	4.98463	159.088	96521.3	20	516	1
175067	2.21143	4.9803	161.714	95564.5	20	516	1
175067	2.21849	4.97582	164.383	94583.3	20	516	1
175067	2.22556	4.97117	167.095	93576.8	20	516	1
175067	2.23262	4.96635	169.852	92544.2	20	516	1
175067	2.23969	4.96136	172.655	91486.3	20	516	1
175067	2.24675	4.95619	175.503	90404.2	20	516	1
175067	2.25382	4.95085	178.398	89299.5	20	516	1
175067	2.26088	4.94534	181.34	88173.6	20	516	1
175067	2.26795	4.93966	184.331	87027.8	20	516	1
175067	2.27501	4.93381	187.37	85863.5	20	516	1
175067	2.28208	4.9278	190.46	84682.1	20	516	1
175067	2.28914	4.92161	193.6	83485	20	516	1
175067	2.29621	4.91527	196.792	82273.6	20	516	1
175067	2.30327	4.90875	200.036	81049.1	20	516	1
175067	2.31034	4.90208	203.333	79813	20	516	1
175067	2.3174	4.89524	206.685	78566.5	20	516	1
175067	2.32447	4.88825	210.091	77311	20	516	1
175067	2.33153	4.88109	213.553	76047.7	20	516	1
175067	2.3386	4.87378	217.072	74777.8	20	516	1
175067	2.34567	4.86631	220.649	73502.7	20	516	1
175067	2.35273	4.85868	224.284	72223.5	20	516	1
175067	2.3598	4.85091	227.979	70941.4	20	516	1
175067	2.36686	4.84297	231.735	69657.5	20	516	1
175067	2.37393	4.83489	235.552	68373	20	516	1
175067	2.38099	4.82666	239.432	67088.9	20	516	1
175067	2.38806	4.81827	243.375	65806.3	20	516	1
175067	2.39512	4.80974	247.383	64526.3	20	516	1
175067	2.40219	4.80107	251.457	63249.8	20	516	1
175067	2.40925	4.79224	255.598	61977.7	20	516	1
175067	2.41632	4.78328	259.806	60711.1	20	516	1
175067	2.42338	4.77417	264.084	59451.1	20	516	1
175067	2.43045	4.76493	268.431	58199.6	20	516	1
175067	2.43751	4.75557	272.85	56958.6	20	516	1
175067	2.44458	4.74609	277.342	55729.7	20	516	1
175067	2.45164	4.73652	281.907	54514.6	20	516	1
175067	2.45871	4.72686	286.547	53314.7	20	516	1
175067	2.46577	4.71711	291.263	52131.5	20	516	1
175067	2.47284	4.70729	296.057	50966.2	20	516	1
175067	2.47991	4.69741	300.929	49819.9	20	516	1
175067	2.48697	4.68748	305.881	48693.6	20	516	1
175067	2.49404	4.67751	310.915	47588.2	20	516	1
175067	2.5011	4.66751	316.03	46504.6	20	516	1
175067	2.50817	4.65748	321.23	45443.4	20	516	1
175067	2.51523	4.64744	326.515	44405.3	20	516	1
175067	2.5223	4.63741	331.887	43390.7	20	516	1
175067	2.52936	4.62738	337.347	42400.2	20	516	1
175067	2.53643	4.61737	342.896	41434	20	516	1
175067	2.54349	4.60738	348.536	40492.4	20	516	1
175067	2.55056	4.59744	354.269	39575.6	20	516	1
175067	2.55762	4.58754	360.096	38683.6	20	516	1
198	1.49783	4.96086	30.4655	91381.2	10	1437	2
198	1.5049	4.89653	30.9816	78799	10	1437	2
198	1.51196	4.83558	31.5061	68481.3	10	1437	2
198	1.51903	4.77795	32.0392	59971.6	10	1437	2
198	1.5261	4.72355	32.5811	52910.2	10	1437	2
198	1.53316	4.67226	33.1319	47017	10	1437	2
198	1.54023	4.624	33.6917	42071.7	10	1437	2
198	1.54729	4.57866	34.2607	37900.5	10	1437	2
198	1.55436	4.53613	34.839	34365.2	10	1437	2
198	1.56142	4.49632	35.4269	31355.3	10	1437	2
198	1.56849	4.45913	36.0243	28781.8	10	1437	2
198	1.57555	4.42445	36.6316	26572.6	10	1437	2
198	1.58262	4.39217	37.2488	24669	10	1437	2
198	1.58968	4.36219	37.8761	23023.3	10	1437	2
198	1.59675	4.33439	38.5137	21595.9	10	1437	2
198	1.60381	4.30862	39.1618	20351.8	10	1437	2
198	1.61088	4.28472	39.8205	19261.6	10	1437	2
198	1.61794	4.26249	40.49	18300.6	10	1437	2
198	1.62501	4.24177	41.1705	17448	10	1437	2
198	1.63207	4.22239	41.8622	16686.3	10	1437	2
198	1.63914	4.20416	42.5652	16000.5	10	1437	2
198	1.6462	4.18692	43.2797	15377.8	10	1437	2
198	1.65327	4.1705	44.006	14807	10	1437	2
198	1.66034	4.15471	44.7441	14278.2	10	1437	2
198	1.6674	4.13939	45.4944	13783.4	10	1437	2
198	1.67447	4.12449	46.257	13318.6	10	1437	2
198	1.68153	4.11005	47.032	12882.8	10	1437	2
198	1.6886	4.09607	47.8198	12475	10	1437	2
198	1.69566	4.08261	48.6206	12094	10	1437	2
198	1.70273	4.06967	49.4344	11739.1	10	1437	2
198	1.70979	4.05729	50.2616	11409.2	10	1437	2
198	1.71686	4.0455	51.1024	11103.5	10	1437	2
198	1.72392	4.03432	51.9569	10821.4	10	1437	2
198	1.73099	4.02379	52.8255	10562	10	1437	2
198	1.73805	4.01396	53.7083	10325.7	10	1437	2
198	1.74512	4.00491	54.6056	10112.6	10	1437	2
198	1.75218	3.99669	55.5176	9923.05	10	1437	2
198	1.75925	3.98938	56.4446	9757.4	10	1437	2
198	1.76631	3.98304	57.3867	9616.03	10	1437	2
198	1.77338	3.97774	58.3444	9499.41	10	1437	2
198	1.78044	3.97355	59.3177	9408.13	10	1437	2
198	1.78751	3.97045	60.307	9341.16	10	1437	2
198	1.79458	3.9683	61.3125	9295	10	1437	2
198	1.80164	3.96694	62.3345	9266.11	10	1437	2
198	1.80871	3.96624	63.3733	9251.1	10	1437	2
198	1.81577	3.96603	64.4291	9246.68	10	1437	2
198	1.82284	3.96617	65.5022	9249.61	10	1437	2
198	1.8299	3.9665	66.593	9256.72	10	1437	2
198	1.83697	3.96693	67.7016	9265.9	10	1437	2
198	1.84403	3.96741	68.8284	9275.98	10	1437	2
198	1.8511	3.96787	69.9737	9285.83	10	1437	2
198	1.85816	3.96826	71.1377	9294.31	10	1437	2
198	1.86523	3.96854	72.3209	9300.26	10	1437	2
198	1.87229	3.96865	73.5235	9302.55	10	1437	2
198	1.87936	3.96853	74.7457	9300.03	10	1437	2
198	1.88642	3.96814	75.9881	9291.56	10	1437	2
198	1.89349	3.96741	77.2508	9276.02	10	1437	2
198	1.90055	3.9663	78.5342	9252.3	10	1437	2
198	1.90762	3.96475	79.8387	9219.35	10	1437	2
198	1.91468	3.96271	81.1646	9176.12	10	1437	2
198	1.92175	3.96012	82.5122	9121.66	10	1437	2
198	1.92882	3.95694	83.8819	9055.04	10	1437	2
198	1.93588	3.9531	85.2741	8975.44	10	1437	2
198	1.94295	3.94857	86.6891	8882.13	10	1437	2
198	1.95001	3.94328	88.1273	8774.59	10	1437	2
198	1.95708	3.93724	89.5891	8653.46	10	1437	2
198	1.96414	3.93049	91.0749	8519.9	10	1437	2
198	1.97121	3.92304	92.5851	8375.09	10	1437	2
198	1.97827	3.91494	94.12	8220.23	10	1437	2
198	1.98534	3.9062	95.6801	8056.51	10	1437	2
198	1.9924	3.89686	97.2658	7885.09	10	1437	2
198	1.99947	3.88695	98.8775	7707.11	10	1437	2
198	2.00653	3.87649	100.516	7523.69	10	1437	2
198	2.0136	3.86551	102.181	7335.9	10	1437	2
198	2.02066	3.85405	103.873	7144.76	10	1437	2
198	2.02773	3.84213	105.593	6951.25	10	1437	2
198	2.03479	3.82977	107.341	6756.27	10	1437	2
198	2.04186	3.81702	109.118	6560.69	10	1437	2
198	2.04892	3.80389	110.924	6365.3	10	1437	2
198	2.05599	3.79041	112.76	6170.83	10	1437	2
198	2.06305	3.77663	114.626	5977.96	10	1437	2
198	2.07012	3.76255	116.522	5787.29	10	1437	2
198	2.07719	3.74822	118.45	5599.37	10	1437	2
198	2.08425	3.73365	120.409	5414.7	10	1437	2
198	2.09132	3.71889	122.4	5233.69	10	1437	2
198	2.09838	3.70396	124.424	5056.74	10	1437	2
198	2.10545	3.68888	126.481	4884.16	10	1437	2
198	2.11251	3.67369	128.572	4716.22	10	1437	2
198	2.11958	3.65841	130.697	4553.16	10	1437	2
198	2.12664	3.64307	132.857	4395.17	10	1437	2
198	2.13371	3.62771	135.053	4242.38	10	1437	2
198	2.14077	3.61235	137.284	4094.91	10	1437	2
198	2.14784	3.59702	139.552	3952.83	10	1437	2
198	2.1549	3.58174	141.858	3816.19	10	1437	2
198	2.16197	3.56656	144.201	3685.02	10	1437	2
198	2.16903	3.55149	146.582	3559.3	10	1437	2
198	2.1761	3.53656	149.003	3439.01	10	1437	2
198	2.18316	3.52181	151.463	3324.12	10	1437	2
198	2.19023	3.50726	153.964	3214.55	10	1437	2
198	2.19729	3.49294	156.505	3110.25	10	1437	2
198	2.20436	3.47887	159.088	3011.13	10	1437	2
198	2.21143	3.4651	161.714	2917.11	10	1437	2
198	2.21849	3.45165	164.383	2828.09	10	1437	2
198	2.22556	3.43854	167.095	2743.96	10	1437	2
198	2.23262	3.4258	169.852	2664.64	10	1437	2
198	2.23969	3.41347	172.655	2590.01	10	1437	2
198	2.24675	3.40156	175.503	2519.91	10	1437	2
198	2.25382	3.39007	178.398	2454.13	10	1437	2
198	2.26088	3.37903	181.34	2392.47	10	1437	2
198	2.26795	3.36843	184.331	2334.77	10	1437	2
198	2.27501	3.35829	187.37	2280.85	10	1437	2
198	2.28208	3.34861	190.46	2230.56	10	1437	2
198	2.28914	3.3394	193.6	2183.75	10	1437	2
198	2.29621	3.33068	196.792	2140.3	10	1437	2
198	2.30327	3.32244	200.036	2100.09	10	1437	2
198	2.31034	3.31471	203.333	2063.01	10	1437	2
198	2.3174	3.30749	206.685	2028.95	10	1437	2
198	2.32447	3.30078	210.091	1997.84	10	1437	2
198	2.33153	3.29459	213.553	1969.58	10	1437	2
198	2.3386	3.28895	217.072	1944.12	10	1437	2
198	2.34567	3.28384	220.649	1921.39	10	1437	2
198	2.35273	3.27929	224.284	1901.35	10	1437	2
198	2.3598	3.2753	227.979	1883.94	10	1437	2
198	2.36686	3.27188	231.735	1869.15	10	1437	2
198	2.37393	3.26903	235.552	1856.95	10	1437	2
198	2.38099	3.26678	239.432	1847.32	10	1437	2
198	2.38806	3.26512	243.375	1840.28	10	1437	2
198	2.39512	3.26406	247.383	1835.81	10	1437	2
198	2.40219	3.26362	251.457	1833.95	10	1437	2
198	2.40925	3.26381	255.598	1834.72	10	1437	2
198	2.41632	3.26462	259.806	1838.15	10	1437	2
198	2.42338	3.26606	264.084	1844.27	10	1437	2
198	2.43045	3.26814	268.431	1853.12	10	1437	2
198	2.43751	3.27085	272.85	1864.73	10	1437	2
198	2.44458	3.2742	277.342	1879.18	10	1437	2
198	2.45164	3.27819	281.907	1896.52	10	1437	2
198	2.45871	3.28281	286.547	1916.84	10	1437	2
198	2.46577	3.28808	291.263	1940.25	10	1437	2
198	2.47284	3.29399	296.057	1966.85	10	1437	2
198	2.47991	3.30055	300.929	1996.78	10	1437	2
198	2.48697	3.30775	305.881	2030.19	10	1437	2
198	2.49404	3.3156	310.915	2067.24	10	1437	2
198	2.5011	3.3241	316.03	2108.11	10	1437	2
198	2.50817	3.33325	321.23	2153.03	10	1437	2
198	2.51523	3.34305	326.515	2202.2	10	1437	2
198	2.5223	3.35351	331.887	2255.9	10	1437	2
198	2.52936	3.36462	337.347	2314.39	10	1437	2
198	2.53643	3.3764	342.896	2378	10	1437	2
198	2.54349	3.38879	348.536	2446.86	10	1437	2
198	2.55056	3.40167	354.269	2520.54	10	1437	2
198	2.55762	3.41489	360.096	2598.47	10	1437	2
208	1.49783	5.71905	30.4655	523657	0	423	1
208	1.5049	5.66207	30.9816	459276	0	423	1
208	1.51196	5.60574	31.5061	403404	0	423	1
208	1.51903	5.55024	32.0392	355005	0	423	1
208	1.5261	5.49571	32.5811	313116	0	423	1
208	1.53316	5.4423	33.1319	276887	0	423	1
208	1.54023	5.39018	33.6917	245569	0	423	1
208	1.54729	5.33947	34.2607	218509	0	423	1
208	1.55436	5.29034	34.839	195137	0	423	1
208	1.56142	5.24292	35.4269	174953	0	423	1
208	1.56849	5.19728	36.0243	157498	0	423	1
208	1.57555	5.15341	36.6316	142366	0	423	1
208	1.58262	5.11133	37.2488	129220	0	423	1
208	1.58968	5.07105	37.8761	117774	0	423	1
208	1.59675	5.03257	38.5137	107787	0	423	1
208	1.60381	4.99582	39.1618	99042.2	0	423	1
208	1.61088	4.96072	39.8205	91351.4	0	423	1
208	1.61794	4.92716	40.49	84558.9	0	423	1
208	1.62501	4.89507	41.1705	78534.4	0	423	1
208	1.63207	4.86433	41.8622	73168.7	0	423	1
208	1.63914	4.83487	42.5652	68369.4	0	423	1
208	1.6462	4.80658	43.2797	64058.5	0	423	1
208	1.65327	4.77939	44.006	60169.7	0	423	1
208	1.66034	4.75318	44.7441	56646.4	0	423	1
208	1.6674	4.72788	45.4944	53440.5	0	423	1
208	1.67447	4.70342	46.257	50514.3	0	423	1
208	1.68153	4.67978	47.032	47837.3	0	423	1
208	1.6886	4.6569	47.8198	45382.8	0	423	1
208	1.69566	4.63476	48.6206	43127.3	0	423	1
208	1.70273	4.61332	49.4344	41049.9	0	423	1
208	1.70979	4.59255	50.2616	39132.3	0	423	1
208	1.71686	4.5724	51.1024	37358.2	0	423	1
208	1.72392	4.55284	51.9569	35713	0	423	1
208	1.73099	4.53384	52.8255	34184.6	0	423	1
208	1.73805	4.51544	53.7083	32766.2	0	423	1
208	1.74512	4.49767	54.6056	31452.3	0	423	1
208	1.75218	4.48056	55.5176	30237.8	0	423	1
208	1.75925	4.46417	56.4446	29117.8	0	423	1
208	1.76631	4.44853	57.3867	28087.9	0	423	1
208	1.77338	4.43369	58.3444	27143.9	0	423	1
208	1.78044	4.41967	59.3177	26282	0	423	1
208	1.78751	4.40652	60.307	25497.5	0	423	1
208	1.79458	4.39421	61.3125	24785	0	423	1
208	1.80164	4.38274	62.3345	24139	0	423	1
208	1.80871	4.3721	63.3733	23555.1	0	423	1
208	1.81577	4.36229	64.4291	23029	0	423	1
208	1.82284	4.3533	65.5022	22557.2	0	423	1
208	1.8299	4.34512	66.593	22136	0	423	1
208	1.83697	4.33772	67.7016	21762.1	0	423	1
208	1.84403	4.3311	68.8284	21432.6	0	423	1
208	1.8511	4.32523	69.9737	21144.9	0	423	1
208	1.85816	4.32009	71.1377	20896.4	0	423	1
208	1.86523	4.31568	72.3209	20685.1	0	423	1
208	1.87229	4.31197	73.5235	20509.1	0	423	1
208	1.87936	4.30894	74.7457	20366.8	0	423	1
208	1.88642	4.30659	75.9881	20256.7	0	423	1
208	1.89349	4.30489	77.2508	20177.4	0	423	1
208	1.90055	4.30382	78.5342	20127.9	0	423	1
208	1.90762	4.30337	79.8387	20107	0	423	1
208	1.91468	4.30352	81.1646	20114	0	423	1
208	1.92175	4.30425	82.5122	20148	0	423	1
208	1.92882	4.30555	83.8819	20208.5	0	423	1
208	1.93588	4.3074	85.2741	20294.7	0	423	1
208	1.94295	4.30979	86.6891	20406.4	0	423	1
208	1.95001	4.31269	88.1273	20543	0	423	1
208	1.95708	4.31608	89.5891	20704.3	0	423	1
208	1.96414	4.31996	91.0749	20890	0	423	1
208	1.97121	4.3243	92.5851	21099.8	0	423	1
208	1.97827	4.32909	94.12	21333.8	0	423	1
208	1.98534	4.33431	95.6801	21591.6	0	423	1
208	1.9924	4.33994	97.2658	21873.4	0	423	1
208	1.99947	4.34596	98.8775	22179.1	0	423	1
208	2.00653	4.35237	100.516	22508.6	0	423	1
208	2.0136	4.35914	102.181	22862.1	0	423	1
208	2.02066	4.36625	103.873	23239.6	0	423	1
208	2.02773	4.37369	105.593	23641	0	423	1
208	2.03479	4.38143	107.341	24066.7	0	423	1
208	2.04186	4.38948	109.118	24516.5	0	423	1
208	2.04892	4.39779	110.924	24990.6	0	423	1
208	2.05599	4.40637	112.76	25489.1	0	423	1
208	2.06305	4.41519	114.626	26012	0	423	1
208	2.07012	4.42424	116.522	26559.4	0	423	1
208	2.07719	4.43349	118.45	27131.3	0	423	1
208	2.08425	4.44293	120.409	27727.7	0	423	1
208	2.09132	4.45255	122.4	28348.5	0	423	1
208	2.09838	4.46232	124.424	28993.7	0	423	1
208	2.10545	4.47223	126.481	29663.1	0	423	1
208	2.11251	4.48227	128.572	30356.5	0	423	1
208	2.11958	4.49241	130.697	31073.6	0	423	1
208	2.12664	4.50263	132.857	31814.2	0	423	1
208	2.13371	4.51293	135.053	32577.7	0	423	1
208	2.14077	4.52329	137.284	33363.7	0	423	1
208	2.14784	4.53368	139.552	34171.6	0	423	1
208	2.1549	4.54409	141.858	35000.6	0	423	1
208	2.16197	4.5545	144.201	35850	0	423	1
208	2.16903	4.5649	146.582	36718.8	0	423	1
208	2.1761	4.57527	149.003	37605.9	0	423	1
208	2.18316	4.58559	151.463	38510.1	0	423	1
208	2.19023	4.59584	153.964	39430.2	0	423	1
208	2.19729	4.60601	156.505	40364.5	0	423	1
208	2.20436	4.61608	159.088	41311.5	0	423	1
208	2.21143	4.62604	161.714	42269.4	0	423	1
208	2.21849	4.63586	164.383	43236.1	0	423	1
208	2.22556	4.64553	167.095	44209.6	0	423	1
208	2.23262	4.65503	169.852	45187.5	0	423	1
208	2.23969	4.66435	172.655	46167.5	0	423	1
208	2.24675	4.67347	175.503	47147.9	0	423	1
208	2.25382	4.68241	178.398	48128.1	0	423	1
208	2.26088	4.69116	181.34	49107.5	0	423	1
208	2.26795	4.69972	184.331	50085.3	0	423	1
208	2.27501	4.7081	187.37	51060.8	0	423	1
208	2.28208	4.71629	190.46	52033.3	0	423	1
208	2.28914	4.7243	193.6	53002.2	0	423	1
208	2.29621	4.73213	196.792	53966.8	0	423	1
208	2.30327	4.73979	200.036	54926.3	0	423	1
208	2.31034	4.74727	203.333	55880.1	0	423	1
208	2.3174	4.75457	206.685	56827.6	0	423	1
208	2.32447	4.76169	210.091	57768	0	423	1
208	2.33153	4.76865	213.553	58700.7	0	423	1
208	2.3386	4.77544	217.072	59625	0	423	1
208	2.34567	4.78205	220.649	60540.3	0	423	1
208	2.35273	4.7885	224.284	61446	0	423	1
208	2.3598	4.79478	227.979	62341.4	0	423	1
208	2.36686	4.8009	231.735	63226	0	423	1
208	2.37393	4.80686	235.552	64099.2	0	423	1
208	2.38099	4.81265	239.432	64960.3	0	423	1
208	2.38806	4.81829	243.375	65808.8	0	423	1
208	2.39512	4.82377	247.383	66644.1	0	423	1
208	2.40219	4.82909	251.457	67465.8	0	423	1
208	2.40925	4.83426	255.598	68273.3	0	423	1
208	2.41632	4.83927	259.806	69066.2	0	423	1
208	2.42338	4.84413	264.084	69843.8	0	423	1
208	2.43045	4.84885	268.431	70605.9	0	423	1
208	2.43751	4.85341	272.85	71351.9	0	423	1
208	2.44458	4.85783	277.342	72081.4	0	423	1
208	2.45164	4.8621	281.907	72794.1	0	423	1
208	2.45871	4.86623	286.547	73489.5	0	423	1
208	2.46577	4.87022	291.263	74167.3	0	423	1
208	2.47284	4.87407	296.057	74827.2	0	423	1
208	2.47991	4.87777	300.929	75468.9	0	423	1
208	2.48697	4.88134	305.881	76092	0	423	1
208	2.49404	4.88478	310.915	76696.3	0	423	1
208	2.5011	4.88808	316.03	77281.5	0	423	1
208	2.50817	4.89125	321.23	77847.5	0	423	1
208	2.51523	4.89429	326.515	78394.1	0	423	1
208	2.5223	4.8972	331.887	78920.9	0	423	1
208	2.52936	4.89998	337.347	79428	0	423	1
208	2.53643	4.90263	342.896	79915.2	0	423	1
208	2.54349	4.90517	348.536	80383.4	0	423	1
208	2.55056	4.9076	354.269	80833.8	0	423	1
208	2.55762	4.90992	360.096	81268	0	423	1
210011	1.49783	4.41995	30.4655	26298.6	15	2377	1
210011	1.5049	4.39591	30.9816	24882.5	15	2377	1
210011	1.51196	4.37441	31.5061	23680.7	15	2377	1
210011	1.51903	4.35558	32.0392	22675.9	15	2377	1
210011	1.5261	4.3395	32.5811	21851.5	15	2377	1
210011	1.53316	4.32608	33.1319	21186.7	15	2377	1
210011	1.54023	4.31522	33.6917	20663.2	15	2377	1
210011	1.54729	4.30679	34.2607	20266.2	15	2377	1
210011	1.55436	4.3007	34.839	19983.7	15	2377	1
210011	1.56142	4.29682	35.4269	19806	15	2377	1
210011	1.56849	4.29504	36.0243	19725.1	15	2377	1
210011	1.57555	4.29526	36.6316	19734.9	15	2377	1
210011	1.58262	4.29735	37.2488	19830.3	15	2377	1
210011	1.58968	4.30121	37.8761	20007.5	15	2377	1
210011	1.59675	4.30673	38.5137	20263.3	15	2377	1
210011	1.60381	4.31379	39.1618	20595.3	15	2377	1
210011	1.61088	4.32228	39.8205	21001.9	15	2377	1
210011	1.61794	4.33209	40.49	21481.6	15	2377	1
210011	1.62501	4.3431	41.1705	22033.3	15	2377	1
210011	1.63207	4.35521	41.8622	22656.2	15	2377	1
210011	1.63914	4.36829	42.5652	23349.4	15	2377	1
210011	1.6462	4.38225	43.2797	24112	15	2377	1
210011	1.65327	4.39696	44.006	24942.9	15	2377	1
210011	1.66034	4.41232	44.7441	25840.7	15	2377	1
210011	1.6674	4.42821	45.4944	26803.7	15	2377	1
210011	1.67447	4.44452	46.257	27829.5	15	2377	1
210011	1.68153	4.46114	47.032	28915	15	2377	1
210011	1.6886	4.47795	47.8198	30056.4	15	2377	1
210011	1.69566	4.49485	48.6206	31248.8	15	2377	1
210011	1.70273	4.51171	49.4344	32486.3	15	2377	1
210011	1.70979	4.52844	50.2616	33761.8	15	2377	1
210011	1.71686	4.54491	51.1024	35066.8	15	2377	1
210011	1.72392	4.56101	51.9569	36391.7	15	2377	1
210011	1.73099	4.57664	52.8255	37725	15	2377	1
210011	1.73805	4.59168	53.7083	39054	15	2377	1
210011	1.74512	4.60601	54.6056	40364.5	15	2377	1
210011	1.75218	4.61953	55.5176	41640.7	15	2377	1
210011	1.75925	4.63212	56.4446	42865.7	15	2377	1
210011	1.76631	4.64367	57.3867	44021.1	15	2377	1
210011	1.77338	4.65407	58.3444	45088	15	2377	1
210011	1.78044	4.66321	59.3177	46046.6	15	2377	1
210011	1.78751	4.67103	60.307	46883.6	15	2377	1
210011	1.79458	4.67759	61.3125	47597.1	15	2377	1
210011	1.80164	4.68294	62.3345	48187.5	15	2377	1
210011	1.80871	4.68715	63.3733	48656.3	15	2377	1
210011	1.81577	4.69026	64.4291	49006.3	15	2377	1
210011	1.82284	4.69234	65.5022	49241.5	15	2377	1
210011	1.8299	4.69344	66.593	49366.7	15	2377	1
210011	1.83697	4.69363	67.7016	49387.6	15	2377	1
210011	1.84403	4.69295	68.8284	49310.7	15	2377	1
210011	1.8511	4.69147	69.9737	49142.7	15	2377	1
210011	1.85816	4.68924	71.1377	48891.3	15	2377	1
210011	1.86523	4.68632	72.3209	48564.1	15	2377	1
210011	1.87229	4.68278	73.5235	48168.9	15	2377	1
210011	1.87936	4.67865	74.7457	47713.9	15	2377	1
210011	1.88642	4.67402	75.9881	47207	15	2377	1
210011	1.89349	4.66892	77.2508	46656.1	15	2377	1
210011	1.90055	4.66342	78.5342	46069.1	15	2377	1
210011	1.90762	4.65758	79.8387	45453.5	15	2377	1
210011	1.91468	4.65145	81.1646	44816.5	15	2377	1
210011	1.92175	4.64509	82.5122	44165.1	15	2377	1
210011	1.92882	4.63856	83.8819	43506	15	2377	1
210011	1.93588	4.63192	85.2741	42845.5	15	2377	1
210011	1.94295	4.62521	86.6891	42189.5	15	2377	1
210011	1.95001	4.61849	88.1273	41541.6	15	2377	1
210011	1.95708	4.61177	89.5891	40903.4	15	2377	1
210011	1.96414	4.60506	91.0749	40276.2	15	2377	1
210011	1.97121	4.59838	92.5851	39661.4	15	2377	1
210011	1.97827	4.59175	94.12	39060.2	15	2377	1
210011	1.98534	4.58517	95.6801	38473.5	15	2377	1
210011	1.9924	4.57868	97.2658	37902.5	15	2377	1
210011	1.99947	4.57228	98.8775	37348.2	15	2377	1
210011	2.00653	4.56599	100.516	36811.4	15	2377	1
210011	2.0136	4.55983	102.181	36293	15	2377	1
210011	2.02066	4.55382	103.873	35793.7	15	2377	1
210011	2.02773	4.54796	105.593	35314.2	15	2377	1
210011	2.03479	4.54228	107.341	34855.4	15	2377	1
210011	2.04186	4.53679	109.118	34417.7	15	2377	1
210011	2.04892	4.53152	110.924	34001.9	15	2377	1
210011	2.05599	4.52646	112.76	33608.5	15	2377	1
210011	2.06305	4.52165	114.626	33238.1	15	2377	1
210011	2.07012	4.5171	116.522	32891.4	15	2377	1
210011	2.07719	4.51281	118.45	32568.7	15	2377	1
210011	2.08425	4.50882	120.409	32270.8	15	2377	1
210011	2.09132	4.50514	122.4	31998.2	15	2377	1
210011	2.09838	4.50178	124.424	31751.4	15	2377	1
210011	2.10545	4.49875	126.481	31531.2	15	2377	1
210011	2.11251	4.49609	128.572	31338.1	15	2377	1
210011	2.11958	4.49379	130.697	31172.8	15	2377	1
210011	2.12664	4.49188	132.857	31036.2	15	2377	1
210011	2.13371	4.49038	135.053	30928.8	15	2377	1
210011	2.14077	4.48929	137.284	30851.7	15	2377	1
210011	2.14784	4.48865	139.552	30805.7	15	2377	1
210011	2.1549	4.48845	141.858	30791.9	15	2377	1
210011	2.16197	4.48872	144.201	30811.4	15	2377	1
210011	2.16903	4.48948	146.582	30865.3	15	2377	1
210011	2.1761	4.49075	149.003	30955.1	15	2377	1
210011	2.18316	4.49252	151.463	31082.1	15	2377	1
210011	2.19023	4.49484	153.964	31248.1	15	2377	1
210011	2.19729	4.4977	156.505	31454.9	15	2377	1
210011	2.20436	4.50111	159.088	31703.1	15	2377	1
210011	2.21143	4.50504	161.714	31990.9	15	2377	1
210011	2.21849	4.50943	164.383	32316.3	15	2377	1
210011	2.22556	4.51425	167.095	32677	15	2377	1
210011	2.23262	4.51946	169.852	33070.8	15	2377	1
210011	2.23969	4.525	172.655	33495.6	15	2377	1
210011	2.24675	4.53084	175.503	33949.1	15	2377	1
210011	2.25382	4.53693	178.398	34428.8	15	2377	1
210011	2.26088	4.54324	181.34	34932.3	15	2377	1
210011	2.26795	4.54971	184.331	35456.8	15	2377	1
210011	2.27501	4.55631	187.37	35999.5	15	2377	1
210011	2.28208	4.56299	190.46	36557.4	15	2377	1
210011	2.28914	4.5697	193.6	37127.2	15	2377	1
210011	2.29621	4.57642	196.792	37705.6	15	2377	1
210011	2.30327	4.58308	200.036	38288.8	15	2377	1
210011	2.31034	4.58966	203.333	38872.9	15	2377	1
210011	2.3174	4.5961	206.685	39453.9	15	2377	1
210011	2.32447	4.60237	210.091	40027.2	15	2377	1
210011	2.33153	4.60841	213.553	40588.4	15	2377	1
210011	2.3386	4.6142	217.072	41132.5	15	2377	1
210011	2.34567	4.61967	220.649	41654.7	15	2377	1
210011	2.35273	4.6248	224.284	42149.6	15	2377	1
210011	2.3598	4.62954	227.979	42612	15	2377	1
210011	2.36686	4.63385	231.735	43036.4	15	2377	1
210011	2.37393	4.63767	235.552	43417.2	15	2377	1
210011	2.38099	4.64098	239.432	43748.9	15	2377	1
210011	2.38806	4.64373	243.375	44027	15	2377	1
210011	2.39512	4.64595	247.383	44252.9	15	2377	1
210011	2.40219	4.64769	251.457	44430.7	15	2377	1
210011	2.40925	4.649	255.598	44564.9	15	2377	1
210011	2.41632	4.64993	259.806	44659.8	15	2377	1
210011	2.42338	4.65051	264.084	44720.3	15	2377	1
210011	2.43045	4.65081	268.431	44751.1	15	2377	1
210011	2.43751	4.65087	272.85	44757.2	15	2377	1
210011	2.44458	4.65074	277.342	44743.4	15	2377	1
210011	2.45164	4.65046	281.907	44714.7	15	2377	1
210011	2.45871	4.65009	286.547	44676.1	15	2377	1
210011	2.46577	4.64966	291.263	44632.6	15	2377	1
210011	2.47284	4.64924	296.057	44589.1	15	2377	1
210011	2.47991	4.64886	300.929	44550.6	15	2377	1
210011	2.48697	4.64858	305.881	44521.8	15	2377	1
210011	2.49404	4.64845	310.915	44507.9	15	2377	1
210011	2.5011	4.6485	316.03	44513.6	15	2377	1
210011	2.50817	4.6488	321.23	44543.8	15	2377	1
210011	2.51523	4.64938	326.515	44603.6	15	2377	1
210011	2.5223	4.65026	331.887	44693.8	15	2377	1
210011	2.52936	4.6514	337.347	44811.6	15	2377	1
210011	2.53643	4.65278	342.896	44953.8	15	2377	1
210011	2.54349	4.65435	348.536	45117.2	15	2377	1
210011	2.55056	4.6561	354.269	45298.7	15	2377	1
210011	2.55762	4.65797	360.096	45495.1	15	2377	1
210021	1.49783	5.89931	30.4655	793074	10	2205	1
210021	1.5049	5.8932	30.9816	781996	10	2205	1
210021	1.51196	5.8867	31.5061	770370	10	2205	1
210021	1.51903	5.87979	32.0392	758216	10	2205	1
210021	1.5261	5.87248	32.5811	745552	10	2205	1
210021	1.53316	5.86475	33.1319	732402	10	2205	1
210021	1.54023	5.8566	33.6917	718789	10	2205	1
210021	1.54729	5.84803	34.2607	704737	10	2205	1
210021	1.55436	5.83902	34.839	690273	10	2205	1
210021	1.56142	5.82958	35.4269	675424	10	2205	1
210021	1.56849	5.81969	36.0243	660218	10	2205	1
210021	1.57555	5.80935	36.6316	644687	10	2205	1
210021	1.58262	5.79855	37.2488	628860	10	2205	1
210021	1.58968	5.7873	37.8761	612769	10	2205	1
210021	1.59675	5.77557	38.5137	596446	10	2205	1
210021	1.60381	5.76337	39.1618	579924	10	2205	1
210021	1.61088	5.75069	39.8205	563237	10	2205	1
210021	1.61794	5.73753	40.49	546417	10	2205	1
210021	1.62501	5.72387	41.1705	529499	10	2205	1
210021	1.63207	5.70971	41.8622	512516	10	2205	1
210021	1.63914	5.69505	42.5652	495503	10	2205	1
210021	1.6462	5.67989	43.2797	478509	10	2205	1
210021	1.65327	5.66425	44.006	461584	10	2205	1
210021	1.66034	5.64814	44.7441	444775	10	2205	1
210021	1.6674	5.63157	45.4944	428128	10	2205	1
210021	1.67447	5.61456	46.257	411680	10	2205	1
210021	1.68153	5.59712	47.032	395471	10	2205	1
210021	1.6886	5.57925	47.8198	379533	10	2205	1
210021	1.69566	5.56098	48.6206	363895	10	2205	1
210021	1.70273	5.54231	49.4344	348585	10	2205	1
210021	1.70979	5.52326	50.2616	333625	10	2205	1
210021	1.71686	5.50384	51.1024	319035	10	2205	1
210021	1.72392	5.48406	51.9569	304833	10	2205	1
210021	1.73099	5.46394	52.8255	291032	10	2205	1
210021	1.73805	5.44349	53.7083	277644	10	2205	1
210021	1.74512	5.42272	54.6056	264677	10	2205	1
210021	1.75218	5.40164	55.5176	252139	10	2205	1
210021	1.75925	5.38029	56.4446	240040	10	2205	1
210021	1.76631	5.35869	57.3867	228398	10	2205	1
210021	1.77338	5.33691	58.3444	217222	10	2205	1
210021	1.78044	5.31496	59.3177	206519	10	2205	1
210021	1.78751	5.2929	60.307	196292	10	2205	1
210021	1.79458	5.27077	61.3125	186539	10	2205	1
210021	1.80164	5.24861	62.3345	177258	10	2205	1
210021	1.80871	5.22645	63.3733	168442	10	2205	1
210021	1.81577	5.20435	64.4291	160083	10	2205	1
210021	1.82284	5.18233	65.5022	152170	10	2205	1
210021	1.8299	5.16045	66.593	144691	10	2205	1
210021	1.83697	5.13873	67.7016	137635	10	2205	1
210021	1.84403	5.11723	68.8284	130987	10	2205	1
210021	1.8511	5.09598	69.9737	124733	10	2205	1
210021	1.85816	5.07503	71.1377	118858	10	2205	1
210021	1.86523	5.05442	72.3209	113347	10	2205	1
210021	1.87229	5.03418	73.5235	108186	10	2205	1
210021	1.87936	5.01435	74.7457	103359	10	2205	1
210021	1.88642	4.99499	75.9881	98851.3	10	2205	1
210021	1.89349	4.97612	77.2508	94649	10	2205	1
210021	1.90055	4.95779	78.5342	90738.1	10	2205	1
210021	1.90762	4.94005	79.8387	87105.3	10	2205	1
210021	1.91468	4.92293	81.1646	83737.6	10	2205	1
210021	1.92175	4.90646	82.5122	80623.1	10	2205	1
210021	1.92882	4.89071	83.8819	77750.3	10	2205	1
210021	1.93588	4.87569	85.2741	75107	10	2205	1
210021	1.94295	4.86139	86.6891	72674.3	10	2205	1
210021	1.95001	4.84778	88.1273	70433	10	2205	1
210021	1.95708	4.83484	89.5891	68365.7	10	2205	1
210021	1.96414	4.82255	91.0749	66456.9	10	2205	1
210021	1.97121	4.81086	92.5851	64692.4	10	2205	1
210021	1.97827	4.79976	94.12	63059.4	10	2205	1
210021	1.98534	4.78921	95.6801	61546.4	10	2205	1
210021	1.9924	4.77919	97.2658	60142.8	10	2205	1
210021	1.99947	4.76967	98.8775	58838.9	10	2205	1
210021	2.00653	4.76063	100.516	57626	10	2205	1
210021	2.0136	4.75203	102.181	56496	10	2205	1
210021	2.02066	4.74384	103.873	55441.3	10	2205	1
210021	2.02773	4.73605	105.593	54455.1	10	2205	1
210021	2.03479	4.72861	107.341	53531.1	10	2205	1
210021	2.04186	4.72151	109.118	52663.1	10	2205	1
210021	2.04892	4.71472	110.924	51845.8	10	2205	1
210021	2.05599	4.70821	112.76	51073.8	10	2205	1
210021	2.06305	4.70194	114.626	50342.4	10	2205	1
210021	2.07012	4.6959	116.522	49646.9	10	2205	1
210021	2.07719	4.69005	118.45	48983	10	2205	1
210021	2.08425	4.68438	120.409	48346.7	10	2205	1
210021	2.09132	4.67884	122.4	47733.9	10	2205	1
210021	2.09838	4.67341	124.424	47140.9	10	2205	1
210021	2.10545	4.66806	126.481	46564.4	10	2205	1
210021	2.11251	4.66278	128.572	46000.9	10	2205	1
210021	2.11958	4.65752	130.697	45447.1	10	2205	1
210021	2.12664	4.65226	132.857	44900.1	10	2205	1
210021	2.13371	4.64697	135.053	44356.9	10	2205	1
210021	2.14077	4.64163	137.284	43814.7	10	2205	1
210021	2.14784	4.63621	139.552	43271	10	2205	1
210021	2.1549	4.63067	141.858	42723.1	10	2205	1
210021	2.16197	4.625	144.201	42168.7	10	2205	1
210021	2.16903	4.61916	146.582	41605.6	10	2205	1
210021	2.1761	4.61313	149.003	41031.8	10	2205	1
210021	2.18316	4.60688	151.463	40445.2	10	2205	1
210021	2.19023	4.60038	153.964	39844.1	10	2205	1
210021	2.19729	4.5936	156.505	39227.7	10	2205	1
210021	2.20436	4.58658	159.088	38598.1	10	2205	1
210021	2.21143	4.57932	161.714	37958.1	10	2205	1
210021	2.21849	4.57184	164.383	37310.6	10	2205	1
210021	2.22556	4.56418	167.095	36658.1	10	2205	1
210021	2.23262	4.55635	169.852	36003.1	10	2205	1
210021	2.23969	4.54838	172.655	35347.9	10	2205	1
210021	2.24675	4.54028	175.503	34694.8	10	2205	1
210021	2.25382	4.53208	178.398	34045.8	10	2205	1
210021	2.26088	4.5238	181.34	33402.8	10	2205	1
210021	2.26795	4.51546	184.331	32767.6	10	2205	1
210021	2.27501	4.50708	187.37	32141.9	10	2205	1
210021	2.28208	4.4987	190.46	31527.1	10	2205	1
210021	2.28914	4.49032	193.6	30924.7	10	2205	1
210021	2.29621	4.48197	196.792	30335.9	10	2205	1
210021	2.30327	4.47368	200.036	29761.9	10	2205	1
210021	2.31034	4.46545	203.333	29203.8	10	2205	1
210021	2.3174	4.45733	206.685	28662.5	10	2205	1
210021	2.32447	4.44932	210.091	28139	10	2205	1
210021	2.33153	4.44146	213.553	27633.9	10	2205	1
210021	2.3386	4.43375	217.072	27148.1	10	2205	1
210021	2.34567	4.42624	220.649	26682.1	10	2205	1
210021	2.35273	4.41892	224.284	26236.6	10	2205	1
210021	2.3598	4.41184	227.979	25812.2	10	2205	1
210021	2.36686	4.40501	231.735	25409.2	10	2205	1
210021	2.37393	4.39845	235.552	25028.3	10	2205	1
210021	2.38099	4.39218	239.432	24669.8	10	2205	1
210021	2.38806	4.38623	243.375	24334.1	10	2205	1
210021	2.39512	4.38062	247.383	24021.8	10	2205	1
210021	2.40219	4.37537	251.457	23733.1	10	2205	1
210021	2.40925	4.3705	255.598	23468.5	10	2205	1
210021	2.41632	4.36604	259.806	23228.5	10	2205	1
210021	2.42338	4.362	264.084	23013.5	10	2205	1
210021	2.43045	4.35841	268.431	22824	10	2205	1
210021	2.43751	4.35529	272.85	22660.5	10	2205	1
210021	2.44458	4.35266	277.342	22523.7	10	2205	1
210021	2.45164	4.35054	281.907	22414.1	10	2205	1
210021	2.45871	4.34896	286.547	22332.6	10	2205	1
210021	2.46577	4.34793	291.263	22279.9	10	2205	1
210021	2.47284	4.34749	296.057	22257	10	2205	1
210021	2.47991	4.34764	300.929	22264.8	10	2205	1
210021	2.48697	4.34841	305.881	22304.6	10	2205	1
210021	2.49404	4.34983	310.915	22377.5	10	2205	1
210021	2.5011	4.35192	316.03	22485.2	10	2205	1
210021	2.50817	4.35469	321.23	22629.2	10	2205	1
210021	2.51523	4.35816	326.515	22811	10	2205	1
210021	2.5223	4.36232	331.887	23030.6	10	2205	1
210021	2.52936	4.36713	337.347	23287	10	2205	1
210021	2.53643	4.37256	342.896	23579.9	10	2205	1
210021	2.54349	4.37857	348.536	23908.4	10	2205	1
210021	2.55056	4.38513	354.269	24272.3	10	2205	1
210021	2.55762	4.3922	360.096	24671	10	2205	1
210032	1.49783	5.11795	30.4655	131203	14	1178	1
210032	1.5049	5.10013	30.9816	125929	14	1178	1
210032	1.51196	5.08245	31.5061	120905	14	1178	1
210032	1.51903	5.06492	32.0392	116122	14	1178	1
210032	1.5261	5.04755	32.5811	111569	14	1178	1
210032	1.53316	5.03035	33.1319	107238	14	1178	1
210032	1.54023	5.01334	33.6917	103119	14	1178	1
210032	1.54729	4.99653	34.2607	99202.1	14	1178	1
210032	1.55436	4.97992	34.839	95479.9	14	1178	1
210032	1.56142	4.96353	35.4269	91943.8	14	1178	1
210032	1.56849	4.94737	36.0243	88585.5	14	1178	1
210032	1.57555	4.93145	36.6316	85397.4	14	1178	1
210032	1.58262	4.91578	37.2488	82372	14	1178	1
210032	1.58968	4.90038	37.8761	79502.2	14	1178	1
210032	1.59675	4.88526	38.5137	76781.2	14	1178	1
210032	1.60381	4.87042	39.1618	74202.4	14	1178	1
210032	1.61088	4.85589	39.8205	71759.5	14	1178	1
210032	1.61794	4.84166	40.49	69446.7	14	1178	1
210032	1.62501	4.82775	41.1705	67258.3	14	1178	1
210032	1.63207	4.81418	41.8622	65188.8	14	1178	1
210032	1.63914	4.80095	42.5652	63233.2	14	1178	1
210032	1.6462	4.78808	43.2797	61386.5	14	1178	1
210032	1.65327	4.77558	44.006	59644.2	14	1178	1
210032	1.66034	4.76345	44.7441	58002	14	1178	1
210032	1.6674	4.75172	45.4944	56455.8	14	1178	1
210032	1.67447	4.74038	46.257	55001.6	14	1178	1
210032	1.68153	4.72946	47.032	53635.9	14	1178	1
210032	1.6886	4.71897	47.8198	52355.3	14	1178	1
210032	1.69566	4.70891	48.6206	51156.7	14	1178	1
210032	1.70273	4.6993	49.4344	50037.1	14	1178	1
210032	1.70979	4.69015	50.2616	48993.7	14	1178	1
210032	1.71686	4.68147	51.1024	48024.1	14	1178	1
210032	1.72392	4.67327	51.9569	47126	14	1178	1
210032	1.73099	4.66556	52.8255	46297.3	14	1178	1
210032	1.73805	4.65836	53.7083	45536	14	1178	1
210032	1.74512	4.65168	54.6056	44840.6	14	1178	1
210032	1.75218	4.64552	55.5176	44209.4	14	1178	1
210032	1.75925	4.63991	56.4446	43641.4	14	1178	1
210032	1.76631	4.63484	57.3867	43135.3	14	1178	1
210032	1.77338	4.63034	58.3444	42690.3	14	1178	1
210032	1.78044	4.62641	59.3177	42305.7	14	1178	1
210032	1.78751	4.62306	60.307	41981.1	14	1178	1
210032	1.79458	4.6203	61.3125	41715.1	14	1178	1
210032	1.80164	4.61811	62.3345	41504.5	14	1178	1
210032	1.80871	4.61645	63.3733	41346.3	14	1178	1
210032	1.81577	4.61531	64.4291	41237.7	14	1178	1
210032	1.82284	4.61466	65.5022	41176.2	14	1178	1
210032	1.8299	4.61448	66.593	41159.3	14	1178	1
210032	1.83697	4.61475	67.7016	41184.8	14	1178	1
210032	1.84403	4.61544	68.8284	41250.6	14	1178	1
210032	1.8511	4.61654	69.9737	41354.7	14	1178	1
210032	1.85816	4.61801	71.1377	41495.1	14	1178	1
210032	1.86523	4.61983	72.3209	41670	14	1178	1
210032	1.87229	4.62199	73.5235	41877.7	14	1178	1
210032	1.87936	4.62446	74.7457	42116.2	14	1178	1
210032	1.88642	4.62721	75.9881	42384	14	1178	1
210032	1.89349	4.63023	77.2508	42679.3	14	1178	1
210032	1.90055	4.63348	78.5342	43000.2	14	1178	1
210032	1.90762	4.63695	79.8387	43345.2	14	1178	1
210032	1.91468	4.64061	81.1646	43712.3	14	1178	1
210032	1.92175	4.64445	82.5122	44099.8	14	1178	1
210032	1.92882	4.64843	83.8819	44505.8	14	1178	1
210032	1.93588	4.65253	85.2741	44928.3	14	1178	1
210032	1.94295	4.65673	86.6891	45365.3	14	1178	1
210032	1.95001	4.66102	88.1273	45814.8	14	1178	1
210032	1.95708	4.66536	89.5891	46275.9	14	1178	1
210032	1.96414	4.66977	91.0749	46747.9	14	1178	1
210032	1.97121	4.67423	92.5851	47230.3	14	1178	1
210032	1.97827	4.67873	94.12	47722.4	14	1178	1
210032	1.98534	4.68327	95.6801	48223.6	14	1178	1
210032	1.9924	4.68783	97.2658	48733.3	14	1178	1
210032	1.99947	4.69242	98.8775	49250.6	14	1178	1
210032	2.00653	4.69702	100.516	49774.9	14	1178	1
210032	2.0136	4.70162	102.181	50305.3	14	1178	1
210032	2.02066	4.70622	103.873	50841.1	14	1178	1
210032	2.02773	4.71081	105.593	51381.5	14	1178	1
210032	2.03479	4.71539	107.341	51925.4	14	1178	1
210032	2.04186	4.71994	109.118	52471.9	14	1178	1
210032	2.04892	4.72445	110.924	53020.2	14	1178	1
210032	2.05599	4.72892	112.76	53569.2	14	1178	1
210032	2.06305	4.73335	114.626	54117.8	14	1178	1
210032	2.07012	4.73772	116.522	54664.9	14	1178	1
210032	2.07719	4.74202	118.45	55209.5	14	1178	1
210032	2.08425	4.74625	120.409	55750.3	14	1178	1
210032	2.09132	4.75041	122.4	56286.1	14	1178	1
210032	2.09838	4.75448	124.424	56815.7	14	1178	1
210032	2.10545	4.75845	126.481	57337.9	14	1178	1
210032	2.11251	4.76232	128.572	57851.2	14	1178	1
210032	2.11958	4.76608	130.697	58354.3	14	1178	1
210032	2.12664	4.76972	132.857	58846	14	1178	1
210032	2.13371	4.77324	135.053	59324.6	14	1178	1
210032	2.14077	4.77663	137.284	59788.9	14	1178	1
210032	2.14784	4.77987	139.552	60237.3	14	1178	1
210032	2.1549	4.78297	141.858	60668.4	14	1178	1
210032	2.16197	4.78591	144.201	61080.7	14	1178	1
210032	2.16903	4.78869	146.582	61472.6	14	1178	1
210032	2.1761	4.7913	149.003	61842.7	14	1178	1
210032	2.18316	4.79372	151.463	62189.4	14	1178	1
210032	2.19023	4.79597	153.964	62511.2	14	1178	1
210032	2.19729	4.79801	156.505	62806.7	14	1178	1
210032	2.20436	4.79986	159.088	63074.2	14	1178	1
210032	2.21143	4.80149	161.714	63312.3	14	1178	1
210032	2.21849	4.80291	164.383	63519.5	14	1178	1
210032	2.22556	4.80411	167.095	63694.5	14	1178	1
210032	2.23262	4.80507	169.852	63835.8	14	1178	1
210032	2.23969	4.80579	172.655	63941.8	14	1178	1
210032	2.24675	4.80625	175.503	64009.6	14	1178	1
210032	2.25382	4.80643	178.398	64036.2	14	1178	1
210032	2.26088	4.80631	181.34	64018.3	14	1178	1
210032	2.26795	4.80587	184.331	63953	14	1178	1
210032	2.27501	4.80508	187.37	63837.4	14	1178	1
210032	2.28208	4.80393	190.46	63668.8	14	1178	1
210032	2.28914	4.8024	193.6	63444.6	14	1178	1
210032	2.29621	4.80046	196.792	63162.3	14	1178	1
210032	2.30327	4.7981	200.036	62819.7	14	1178	1
210032	2.31034	4.7953	203.333	62415	14	1178	1
210032	2.3174	4.79202	206.685	61946.3	14	1178	1
210032	2.32447	4.78826	210.091	61412.3	14	1178	1
210032	2.33153	4.78399	213.553	60811.7	14	1178	1
210032	2.3386	4.7792	217.072	60143.9	14	1178	1
210032	2.34567	4.77385	220.649	59408.3	14	1178	1
210032	2.35273	4.76794	224.284	58604.8	14	1178	1
210032	2.3598	4.76144	227.979	57733.6	14	1178	1
210032	2.36686	4.75432	231.735	56795.9	14	1178	1
210032	2.37393	4.74661	235.552	55795.8	14	1178	1
210032	2.38099	4.73831	239.432	54739.6	14	1178	1
210032	2.38806	4.72944	243.375	53633.3	14	1178	1
210032	2.39512	4.72003	247.383	52482.9	14	1178	1
210032	2.40219	4.71008	251.457	51294.4	14	1178	1
210032	2.40925	4.69962	255.598	50073.7	14	1178	1
210032	2.41632	4.68866	259.806	48826.3	14	1178	1
210032	2.42338	4.67723	264.084	47557.7	14	1178	1
210032	2.43045	4.66534	268.431	46273.1	14	1178	1
210032	2.43751	4.65301	272.85	44977.6	14	1178	1
210032	2.44458	4.64025	277.342	43675.7	14	1178	1
210032	2.45164	4.62709	281.907	42372	14	1178	1
210032	2.45871	4.61354	286.547	41070.6	14	1178	1
210032	2.46577	4.59963	291.263	39775.4	14	1178	1
210032	2.47284	4.58536	296.057	38489.9	14	1178	1
210032	2.47991	4.57076	300.929	37217.4	14	1178	1
210032	2.48697	4.55584	305.881	35960.9	14	1178	1
210032	2.49404	4.54063	310.915	34723	14	1178	1
210032	2.5011	4.52514	316.03	33506.3	14	1178	1
210032	2.50817	4.50939	321.23	32312.7	14	1178	1
210032	2.51523	4.49339	326.515	31144.3	14	1178	1
210032	2.5223	4.47717	331.887	30002.5	14	1178	1
210032	2.52936	4.46075	337.347	28888.9	14	1178	1
210032	2.53643	4.44413	342.896	27804.6	14	1178	1
210032	2.54349	4.42737	348.536	26751.6	14	1178	1
210032	2.55056	4.41048	354.269	25731.5	14	1178	1
210032	2.55762	4.39352	360.096	24745.7	14	1178	1
210036	1.49783	5.46333	30.4655	290623	15	1331	1
210036	1.5049	5.44876	30.9816	281037	15	1331	1
210036	1.51196	5.43411	31.5061	271712	15	1331	1
210036	1.51903	5.41938	32.0392	262651	15	1331	1
210036	1.5261	5.40459	32.5811	253854	15	1331	1
210036	1.53316	5.38974	33.1319	245323	15	1331	1
210036	1.54023	5.37485	33.6917	237057	15	1331	1
210036	1.54729	5.35994	34.2607	229055	15	1331	1
210036	1.55436	5.34501	34.839	221314	15	1331	1
210036	1.56142	5.33008	35.4269	213832	15	1331	1
210036	1.56849	5.31515	36.0243	206607	15	1331	1
210036	1.57555	5.30024	36.6316	199635	15	1331	1
210036	1.58262	5.28536	37.2488	192912	15	1331	1
210036	1.58968	5.27053	37.8761	186434	15	1331	1
210036	1.59675	5.25575	38.5137	180196	15	1331	1
210036	1.60381	5.24103	39.1618	174193	15	1331	1
210036	1.61088	5.2264	39.8205	168421	15	1331	1
210036	1.61794	5.21185	40.49	162874	15	1331	1
210036	1.62501	5.19741	41.1705	157547	15	1331	1
210036	1.63207	5.18308	41.8622	152434	15	1331	1
210036	1.63914	5.16888	42.5652	147529	15	1331	1
210036	1.6462	5.15482	43.2797	142828	15	1331	1
210036	1.65327	5.1409	44.006	138324	15	1331	1
210036	1.66034	5.12715	44.7441	134012	15	1331	1
210036	1.6674	5.11357	45.4944	129887	15	1331	1
210036	1.67447	5.10017	46.257	125942	15	1331	1
210036	1.68153	5.08697	47.032	122172	15	1331	1
210036	1.6886	5.07399	47.8198	118572	15	1331	1
210036	1.69566	5.06122	48.6206	115136	15	1331	1
210036	1.70273	5.04868	49.4344	111861	15	1331	1
210036	1.70979	5.03639	50.2616	108739	15	1331	1
210036	1.71686	5.02435	51.1024	105767	15	1331	1
210036	1.72392	5.01259	51.9569	102940	15	1331	1
210036	1.73099	5.0011	52.8255	100253	15	1331	1
210036	1.73805	4.9899	53.7083	97701	15	1331	1
210036	1.74512	4.979	54.6056	95278.6	15	1331	1
[truncated: 4,796 more rows]

## Sheet: Figure 4f
	Protein	exp	fdetect	p.global	VLcl112eu_revpairwise	visit_revpairwise	estimate	SE	df	t.ratio	p.value	lower.CL	upper.CL	uniprot
1	P54920	depl	0.465116	0.00170771	2 - 1	v1 - v0	1.37514	0.561314	95.6569	2.44986	0.0161098	0.260888	2.48939	P54920
2	P54920	depl	0.465116	0.00170771	2 - 1	v2 - v0	1.91838	0.55304	93.6981	3.46879	0.000791692	0.820257	3.01649	P54920
3	P62826	depl	0.806202	0.00290805	2 - 1	v2 - v0	1.41883	0.593743	93.6981	2.38963	0.0188676	0.239887	2.59777	P62826
4	P62826	depl	0.806202	0.00290805	2 - 1	v2 - v1	1.58992	0.595597	94.0805	2.66946	0.00894959	0.407364	2.77248	P62826
5	Q14624.4	neat	0.927419	0.00185072	2 - 1	v2 - v0	-1.95772	0.508405	91.1788	-3.85071	0.00021853	-2.96758	-0.94786	Q14624

## Sheet: Figure 5
	Protein	PG.Genes	exp	avelogI	HR	HR.low	HR.high	p	uniprot	PG.ProteinNames	protein_type_id	prep_type	Excluded	proteingroup
1	P05771.P05771.2	PRKCB	depl	0.142039	1.34309	1.12984	1.59658	0.000826081	P05771	KPCB_HUMAN	P05771.P05771.2-Depleted	Depleted	FALSE	normalized	V1-V0
2	P55056	APOC4	neat	0.0995402	1.34307	1.12013	1.61038	0.0014481	P55056	APOC4_HUMAN	P55056-Neat	Neat	FALSE	normalized	V1-V0
3	Q8NBS9.Q8NBS9.2	TXNDC5	depl	0.114924	1.22958	1.07424	1.40739	0.00270662	Q8NBS9	TXND5_HUMAN	Q8NBS9.Q8NBS9.2-Depleted	Depleted	FALSE	normalized	V1-V0
4	P24387	CRHBP	depl	0.445187	1.17689	1.05424	1.31382	0.00372412	P24387	CRHBP_HUMAN	P24387-Depleted	Depleted	FALSE	normalized	V1-V0
5	P28072	PSMB6	depl	0.741152	1.29428	1.08488	1.54409	0.00417297	P28072	PSB6_HUMAN	P28072-Depleted	Depleted	FALSE	normalized	V1-V0
6	P28161	GSTM2	depl	-0.799681	0.869238	0.788996	0.957642	0.00457116	P28161	GSTM2_HUMAN	P28161-Depleted	Depleted	FALSE	normalized	V1-V0
7	P05981	HPN	depl	0.16198	1.38386	1.1038	1.73497	0.00486202	P05981	HEPS_HUMAN	P05981-Depleted	Depleted	FALSE	normalized	V1-V0
	Protein	PG.Genes	exp	avelogI	HR	HR.low	HR.high	p	uniprot	PG.ProteinNames	protein_type_id	prep_type	Excluded	proteingroup
1	Q14766.Q14766.4	LTBP1	depl	-1.80295	0.692343	0.555276	0.863244	0.0010891	Q14766	LTBP1_HUMAN	Q14766.Q14766.4-Depleted	Depleted	FALSE	normalized	V2-V0
2	P05106	ITGB3	neat	0.115228	1.27899	1.09972	1.48749	0.00140468	P05106	ITB3_HUMAN	P05106-Neat	Neat	FALSE	normalized	V2-V0
3	Q9UIB8.Q9UIB8.2.Q9UIB8.3.Q9UIB8.4.Q9UIB8.5.Q9UIB8.6	CD84	depl	0.924814	0.863023	0.787353	0.945966	0.00165285	Q9UIB8	SLAF5_HUMAN	Q9UIB8.Q9UIB8.2.Q9UIB8.3.Q9UIB8.4.Q9UIB8.5.Q9UIB8.6-Depleted	Depleted	FALSE	normalized	V2-V0
4	P11142	HSPA8	neat	0.482886	1.0952	1.03239	1.16182	0.00254398	P11142	HSP7C_HUMAN	P11142-Neat	Neat	FALSE	normalized	V2-V0
5	P0CG47.P0CG48.P62979.P62987	UBB;UBC;RPS27A;UBA52	neat	0.675678	1.12675	1.03972	1.22107	0.00361648	P0CG47	UBB_HUMAN;UBC_HUMAN;RS27A_HUMAN;RL40_HUMAN	P0CG47.P0CG48.P62979.P62987-Neat	Neat	FALSE	normalized	V2-V0
6	A6NHG4.P30046.P30046.2	DDTL;DDT;DDT	depl	0.979645	1.21381	1.06246	1.38671	0.00434874	A6NHG4	DDTL_HUMAN;DOPD_HUMAN;DOPD_HUMAN	A6NHG4.P30046.P30046.2-Depleted	Depleted	FALSE	normalized	V2-V0
	Protein	PG.Genes	exp	avelogI	HR	HR.low	HR.high	p	uniprot	PG.ProteinNames	protein_type_id	prep_type	Excluded	proteingroup
1	Q9NWH9	SLTM	neat	-0.304507	0.807249	0.721725	0.902909	0.000178642	Q9NWH9	SLTM_HUMAN	Q9NWH9-Neat	Neat	FALSE	normalized	V2-V1
2	P55317	FOXA1	neat	-0.069074	0.806193	0.712008	0.912837	0.000676959	P55317	FOXA1_HUMAN	P55317-Neat	Neat	FALSE	normalized	V2-V1
3	P10909	CLU	neat	-0.182757	4.67254	1.83028	11.9286	0.00126396	P10909	CLUS_HUMAN	P10909-Neat	Neat	FALSE	normalized	V2-V1
4	P04114	APOB	neat	0.118174	0.194464	0.0717284	0.527212	0.00129104	P04114	APOB_HUMAN	P04114-Neat	Neat	FALSE	normalized	V2-V1
5	P04003	C4BPA	neat	-0.218667	3.47482	1.59752	7.55822	0.00168098	P04003	C4BPA_HUMAN	P04003-Neat	Neat	FALSE	normalized	V2-V1
6	P10909.6	CLU	depl	-0.36659	4.8475	1.79153	13.1163	0.00188332	P10909-6	CLUS_HUMAN	P10909.6-Depleted	Depleted	FALSE	normalized	V2-V1
7	P10643	C7	neat	-0.00464764	3.86641	1.64248	9.10156	0.00196172	P10643	CO7_HUMAN	P10643-Neat	Neat	FALSE	normalized	V2-V1
8	Q9NQC3.Q9NQC3.2.Q9NQC3.5	RTN4	depl	0.476805	0.801261	0.696149	0.922243	0.00201393	Q9NQC3	RTN4_HUMAN	Q9NQC3.Q9NQC3.2.Q9NQC3.5-Depleted	Depleted	FALSE	normalized	V2-V1
9	Q9UIB8.Q9UIB8.2.Q9UIB8.3.Q9UIB8.4.Q9UIB8.5.Q9UIB8.6	CD84	depl	0.601285	0.863388	0.783617	0.95128	0.00298032	Q9UIB8	SLAF5_HUMAN	Q9UIB8.Q9UIB8.2.Q9UIB8.3.Q9UIB8.4.Q9UIB8.5.Q9UIB8.6-Depleted	Depleted	FALSE	normalized	V2-V1
10	P05546	SERPIND1	neat	0.178752	0.452523	0.266959	0.767074	0.00323191	P05546	HEP2_HUMAN	P05546-Neat	Neat	FALSE	normalized	V2-V1
11	P18054	ALOX12	depl	0.348581	0.775	0.6532	0.919511	0.0034793	P18054	LOX12_HUMAN	P18054-Depleted	Depleted	FALSE	normalized	V2-V1
12	P12955	PEPD	neat	0.156248	1.33407	1.09675	1.62274	0.00392602	P12955	PEPD_HUMAN	P12955-Neat	Neat	FALSE	normalized	V2-V1
13	P30405	PPIF	depl	1.7953	1.13423	1.0406	1.23628	0.00416513	P30405	PPIF_HUMAN	P30405-Depleted	Depleted	FALSE	normalized	V2-V1
14	O00299	CLIC1	depl	-1.90075	0.821126	0.717425	0.939818	0.00422258	O00299	CLIC1_HUMAN	O00299-Depleted	Depleted	FALSE	normalized	V2-V1
15	Q86UD1	OAF	depl	-0.259529	1.70209	1.17648	2.46251	0.00476533	Q86UD1	OAF_HUMAN	Q86UD1-Depleted	Depleted	FALSE	normalized	V2-V1

[truncated: 6 more sheets: Figure 6 ARS_Yes, Figure 6 ARS_No, Figure 6 High_VL, Figure 6 Low_VL, Figure 6 Fast_progression, Figure 6 Slow_progression]
